# Supplementary material for: Exploring the influence of age and diet on gut microbiota development in children during the first 5 years: a study from Yaoundé, Cameroon
Source: Front Microbiol. 2024 Dec 18;15:1512111. doi: 10.3389/fmicb.2024.1512111 (PMC11688346; doi:10.3389/fmicb.2024.1512111)
Supplement: Supplementary file 1 [file Supplementary_file_1.zip]

Archive with 6 entries (6 files):
- Supplementary Table 2.XLSX
- Supplementary Table 3.XLSX
- Supplementary Figures 1-4.DOCX
- Supplementary Table 1.XLSX
- Supplementary Table 4.XLSX
- Supplementary Table 5.XLSX
