# Supplementary material for: Exploring the influence of age and diet on gut microbiota development in children during the first 5 years: a study from Yaoundé, Cameroon
Source: Front Microbiol. 2024 Dec 18;15:1512111. doi: 10.3389/fmicb.2024.1512111 (PMC11688346; doi:10.3389/fmicb.2024.1512111)
Supplement: Supplementary file 1 [file Supplementary_file_1.zip › Supplementary Table 2.XLSX]

## Sheet: Sheet1
Supplementary Table 2: Total sequencing reads generated corresponding to each sample
Sample IDs	No. of Sequencing Reads
IGIB209BA14	168152
IGIB209BA37	142242
IGIB209BA8	166267
IGIB209CV22	139682
IGIB209CV31	166418
IGIB209CV33	171691
IGIB209CV37	141097
IGIB209CV38	167731
IGIB209CV7	146493
IGIB209EF11	114597
IGIB209EF15	151354
IGIB209EF24	134273
IGIB209EF48	197238
IGIB209EF5	148718
IGIB209F10	182151
IGIB209F11	137702
IGIB209F12A	153193
IGIB209F12B	149248
IGIB209F14A	160853
IGIB209F14B	174061
IGIB209F15	185554
IGIB209F18	178942
IGIB209F1	159228
IGIB209F20A	147683
IGIB209F20B	163154
IGIB209F24A	200191
IGIB209F24B	143773
IGIB209F26	99181
IGIB209F27	136199
IGIB209F28	113501
IGIB209F29	167266
IGIB209F2	169605
IGIB209F30	119231
IGIB209F31	150307
IGIB209F32	137044
IGIB209F35	132665
IGIB209F36	165250
IGIB209F37	117079
IGIB209F38	123744
IGIB209F39	197393
IGIB209F3A	216138
IGIB209F3B	151346
IGIB209F41	143017
IGIB209F42	157781
IGIB209F43	176879
IGIB209F44	163150
IGIB209F45	183963
IGIB209F46	196149
IGIB209F47	158053
IGIB209F4	181437
IGIB209F6	125976
IGIB209F8	149035
IGIB209F9A	116870
IGIB209F9B	95354
IGIB209FN1	161917
IGIB209J1	128351
IGIB209J2A	170490
IGIB209J2B	149603
IGIB209J4	178686
IGIB209J5	146717
IGIB209M10	131354
IGIB209M1	161390
IGIB209M4	197284
IGIB209M6	171250
IGIB209MA22	187377
IGIB209MA23	187780
IGIB209ND17	168379
IGIB209ND5	142963
IGIB209OL25	159036
IGIB209OL9	162570
	156292
