# Supplementary material for: Exploring the influence of age and diet on gut microbiota development in children during the first 5 years: a study from Yaoundé, Cameroon
Source: Front Microbiol. 2024 Dec 18;15:1512111. doi: 10.3389/fmicb.2024.1512111 (PMC11688346; doi:10.3389/fmicb.2024.1512111)
Supplement: Supplementary file 1 [file Supplementary_file_1.zip › Supplementary Table 3.XLSX]

## Sheet: Alpha-diversity
Supplementary Table 3: Diversity Analysis (Alpha diversity)								p-value alpha diversity
IDs	Age-group	Chao1	Shannon	Simpson				Shannon Alpha diversity
IGIB209BA14	2023-07-12	447	5.93587	0.996922				0-6	vs.	7-12:	Wilcoxon test	P_val:1.821e-01	U_stat=6.300e+01
IGIB209BA37	13-24	573.529	6.0216	0.997146				7-12	vs.	13-24:	Wilcoxon test	P_val:6.961e-01	U_stat=8.900e+01
IGIB209BA8	2023-07-12	333	5.65101	0.995878				13-24	vs.	25-60:	Wilcoxon test	P_val:1.109e-01	U_stat=2.650e+02
IGIB209CV22	0-6	369	5.76039	0.996327				0-6	vs.	13-24:	Wilcoxon test	P_val:3.917e-02	U_stat=4.800e+01
IGIB209CV31	2023-07-12	323	5.62538	0.995813				7-12	vs.	25-60:	Wilcoxon test	P_val:4.601e-01	U_stat=2.320e+02
IGIB209CV33	0-6	398	5.81139	0.996456				0-6	vs.	25-60:	Wilcoxon test	P_val:5.863e-01	U_stat=1.680e+02
IGIB209CV37	13-24	536.65	5.83279	0.996565				Simpson Diversity
IGIB209CV38	25-60	362	5.70789	0.996012				0-6	vs.	7-12:	Wilcoxon test	P_val:2.159e-01	U_stat=6.500e+01
IGIB209CV7	2023-07-12	547.804	5.99767	0.99705				7-12	vs.	13-24:	Wilcoxon test	P_val:8.362e-01	U_stat=9.300e+01
IGIB209EF11	0-6	347	5.68004	0.996001				13-24	vs.	25-60:	Wilcoxon test	P_val:1.053e-01	U_stat=2.660e+02
IGIB209EF15	0-6	248	5.39995	0.994887				0-6	vs.	13-24:	Wilcoxon test	P_val:3.917e-02	U_stat=4.800e+01
IGIB209EF24	2023-07-12	391	5.82007	0.996582				7-12	vs.	25-60:	Wilcoxon test	P_val:4.292e-01	U_stat=2.340e+02
IGIB209EF48	0-6	360	5.72253	0.996183				0-6	vs.	25-60:	Wilcoxon test	P_val:7.441e-01	U_stat=1.760e+02
IGIB209EF5	0-6	301	5.55002	0.995508				Chao1 Diversity
IGIB209F1	13-24	315	5.58256	0.995539				0-6	vs.	7-12:	Wilcoxon test	P_val:1.901e-01	U_stat=6.350e+01
IGIB209F10	13-24	431	5.8838	0.9967				7-12	vs.	13-24:	Wilcoxon test	P_val:6.961e-01	U_stat=8.900e+01
IGIB209F11	25-60	350	5.67758	0.995979				13-24	vs.	25-60:	Wilcoxon test	P_val:8.234e-02	U_stat=2.705e+02
IGIB209F12A	13-24	275	5.4295	0.994827				0-6	vs.	13-24:	Wilcoxon test	P_val:2.725e-02	U_stat=4.500e+01
IGIB209F12B	13-24	285	5.46714	0.995054				7-12	vs.	25-60:	Wilcoxon test	P_val:5.771e-01	U_stat=2.250e+02
IGIB209F14A	25-60	381	5.77171	0.996329				0-6	vs.	25-60:	Wilcoxon test	P_val:2.703e-01	U_stat=1.475e+02
IGIB209F14B	25-60	381	5.74345	0.99613
IGIB209F15	25-60	331	5.62747	0.995778
IGIB209F18	13-24	434	5.87861	0.996667
IGIB209F2	25-60	382	5.76914	0.99631
IGIB209F20A	13-24	389	5.77256	0.996329
IGIB209F20B	13-24	414	5.84121	0.99655
IGIB209F24A	25-60	422	5.84586	0.996555
IGIB209F24B	2023-07-12	329	5.61506	0.995722
IGIB209F26	2023-07-12	559.561	5.86835	0.996694
IGIB209F27	2023-07-12	284	5.48579	0.995147
IGIB209F28	2023-07-12	297	5.51856	0.995289
IGIB209F29	13-24	448	5.91243	0.996786
IGIB209F30	25-60	413	5.85127	0.996628
IGIB209F31	25-60	327	5.61257	0.995686
IGIB209F32	2023-07-12	295	5.50232	0.995217
IGIB209F35	13-24	370	5.74456	0.996226
IGIB209F36	0-6	363	5.72171	0.996161
IGIB209F37	25-60	380	5.75605	0.996292
IGIB209F38	0-6	240	5.32812	0.994431
IGIB209F39	25-60	347	5.67329	0.995957
IGIB209F3A	0-6	388	5.78368	0.996344
IGIB209F3B	0-6	377	5.76221	0.996306
IGIB209F4	25-60	327	5.59733	0.995619
IGIB209F41	25-60	366	5.71702	0.996145
IGIB209F42	25-60	302	5.53374	0.995344
IGIB209F43	13-24	348	5.6673	0.995946
IGIB209F44	25-60	336	5.65137	0.995916
IGIB209F45	25-60	381	5.75826	0.996254
IGIB209F46	2023-07-12	556	5.87822	0.99665
IGIB209F47	25-60	267	5.41199	0.994727
IGIB209F6	0-6	323	5.61894	0.995779
IGIB209F8	25-60	320	5.59791	0.995623
IGIB209F9A	25-60	328	5.60876	0.995696
IGIB209F9B	25-60	308	5.56314	0.995535
IGIB209FN1	0-6	324	5.62519	0.995793
IGIB209J1	25-60	340	5.66177	0.995969
IGIB209J2A	2023-07-12	381	5.76171	0.996277
IGIB209J2B	2023-07-12	400	5.81241	0.996455
IGIB209J4	25-60	378	5.73799	0.996163
IGIB209J5	13-24	551.5	5.83638	0.99651
IGIB209M1	25-60	621.468	6.09351	0.997326
IGIB209M10	25-60	406	5.81404	0.996455
IGIB209M4	25-60	304	5.55344	0.995495
IGIB209M6	25-60	604.923	5.98415	0.99696
IGIB209MA22	25-60	381	5.74964	0.996231
IGIB209MA23	25-60	411	5.84032	0.996539
IGIB209ND17	25-60	389	5.78986	0.996418
IGIB209ND5	2023-07-12	604.101	6.0366	0.99716
IGIB209OL25	13-24	595.322	5.98079	0.996992
IGIB209OL9	0-6	394	5.77615	0.996325

## Sheet: Beta-diversity
Supplementary Table 3: Diversity Analysis (Beta diversity)
IDs	Age-group	Axis.1	Axis.2	Axis.3
IGIB209BA14	2023-07-12	-0.16782	0.039502	-0.03311
IGIB209BA37	13-24	-0.1951	0.289513	-0.02054
IGIB209BA8	2023-07-12	-0.15848	-0.13013	-0.03501
IGIB209CV22	0-6	-0.21983	-0.08911	-0.02726
IGIB209CV31	2023-07-12	-0.27784	-0.12719	0.075045
IGIB209CV33	0-6	-0.21992	-0.11116	0.052443
IGIB209CV37	13-24	-0.03522	0.105317	-0.03086
IGIB209CV38	25-60	-0.11353	-0.08192	0.147697
IGIB209CV7	2023-07-12	-0.24	0.310704	0.015368
IGIB209EF11	0-6	0.082821	0.02017	0.053652
IGIB209EF15	0-6	-0.10599	-0.08032	-0.06552
IGIB209EF24	2023-07-12	-0.17066	-0.03408	0.017881
IGIB209EF48	0-6	-0.11621	-0.10661	0.045538
IGIB209EF5	0-6	-0.12094	-0.03406	-0.07021
IGIB209F1	13-24	0.018134	-0.0318	-0.17533
IGIB209F10	13-24	-0.17565	-0.05771	0.085521
IGIB209F11	25-60	0.164399	0.024788	0.068069
IGIB209F12A	13-24	0.168726	0.000227	-0.0481
IGIB209F12B	13-24	0.165425	-0.01287	0.00209
IGIB209F14A	25-60	0.06264	0.008744	-0.11056
IGIB209F14B	25-60	0.094429	-0.00577	-0.11151
IGIB209F15	25-60	0.159699	0.00313	0.054486
IGIB209F18	13-24	0.014289	-0.01042	-0.03847
IGIB209F2	25-60	0.072368	-0.01741	0.034817
IGIB209F20A	13-24	0.098224	0.024684	-0.0658
IGIB209F20B	13-24	0.067982	-0.0348	0.01523
IGIB209F24A	25-60	0.085237	0.007934	0.059494
IGIB209F24B	2023-07-12	0.132648	0.016475	0.046522
IGIB209F26	2023-07-12	0.036766	0.106378	-0.05772
IGIB209F27	2023-07-12	0.050769	-0.07442	-0.04028
IGIB209F28	2023-07-12	-0.00842	-0.08699	-0.08684
IGIB209F29	13-24	-0.04113	0.041828	-0.08038
IGIB209F30	25-60	0.001617	-0.01624	0.124918
IGIB209F31	25-60	0.170185	0.025408	0.053904
IGIB209F32	2023-07-12	0.133567	0.012005	0.046356
IGIB209F35	13-24	-0.01833	-0.00955	0.203196
IGIB209F36	0-6	-0.01849	-0.01364	-0.09678
IGIB209F37	25-60	0.05988	-0.00153	-0.00219
IGIB209F38	0-6	0.050092	-0.06349	-0.15995
IGIB209F39	25-60	0.150193	0.003085	0.006658
IGIB209F3A	0-6	0.042779	-3.61e-05	-0.11029
IGIB209F3B	0-6	0.030285	-0.0078	-0.12207
IGIB209F4	25-60	0.191979	0.017837	0.062802
IGIB209F41	25-60	0.096359	0.049319	-0.08763
IGIB209F42	25-60	0.142586	-4.2e-05	-0.00275
IGIB209F43	13-24	0.146508	0.015661	0.072992
IGIB209F44	25-60	0.184207	0.019399	0.064993
IGIB209F45	25-60	0.092088	0.016943	0.04183
IGIB209F46	2023-07-12	0.052147	0.068572	0.116008
IGIB209F47	25-60	0.041727	-0.09653	-0.01889
IGIB209F6	0-6	-0.15059	-0.10806	-0.01884
IGIB209F8	25-60	0.123973	0.009998	-0.10798
IGIB209F9A	25-60	0.1681	0.009929	-0.02557
IGIB209FN1	0-6	-0.20658	-0.13554	0.055188
IGIB209J1	25-60	-0.02363	-0.07159	0.056926
IGIB209J2A	2023-07-12	-0.0209	-0.06124	0.044247
IGIB209J2B	2023-07-12	-0.04549	-0.09015	0.0448
IGIB209J4	25-60	0.176998	0.022098	0.072082
IGIB209J5	13-24	-0.0947	0.026698	-0.06834
IGIB209M1	25-60	-0.19061	0.287449	0.046143
IGIB209M10	25-60	-0.01375	0.025237	0.107231
IGIB209M4	25-60	-0.0702	-0.13792	-0.06424
IGIB209M6	25-60	-0.06928	0.000393	0.066864
IGIB209MA22	25-60	0.103322	-0.00775	0.049448
IGIB209MA23	25-60	-0.13124	-0.01387	-0.04135
IGIB209ND17	25-60	0.021207	0.08103	-0.04681
IGIB209ND5	2023-07-12	-0.21003	0.189338	-0.01688
IGIB209OL25	13-24	-0.12102	0.055998	0.008505
IGIB209OL9	0-6	-0.05817	0.00903	-0.07671
