# Supplementary material for: Exploring the influence of age and diet on gut microbiota development in children during the first 5 years: a study from Yaoundé, Cameroon
Source: Front Microbiol. 2024 Dec 18;15:1512111. doi: 10.3389/fmicb.2024.1512111 (PMC11688346; doi:10.3389/fmicb.2024.1512111)
Supplement: Supplementary file 1 [file Supplementary_file_1.zip › Supplementary Table 1.XLSX]

## Sheet: Detailed information per sample
Supplementary table 1: Detail table of gender, age, birth delivery mode, type of breastfeeding, type of complementary feeding along with parent monthly icome per sample
Sample ID	Gender	Birth delivery mode	Age group	Type of Breastfeeding before 6 months	Type of complementary feeding	Parent monthly incomes in USD
F36	Girl	Vaginal delivery	0-6 months	Partial breastfeeding	Plant based diet	≤80
F3A	Boy	Vaginal delivery	0-6 months	Partial breastfeeding	Animal+Plant based diet	210-450
F3B	Boy	Vaginal delivery	0-6 months	Partial breastfeeding	Animal+Plant Based diet	≤80
F6	Boy	C-section	0-6 months	Partial breastfeeding	Animal+Plant based diet	90-200
CV33	Girl	Vaginal delivery	0-6 months	Partial breastfeeding	Dairy based diet	≤80
EF11	Girl	Vaginal delivery	0-6 months	Exclusive breastfeeding	Dairy based diet	≤80
EF15	Boy	Vaginal delivery	0-6 months	Partial breastfeeding	Dairy based diet	≤80
EF48	Girl	Vaginal delivery	0-6 months	Partial breastfeeding	Dairy based diet	90-200
EF5	Girl	Vaginal delivery	0-6 months	Partial breastfeeding	Dairy based diet	≤80
F38	Girl	C-section	0-6 months	Partial breastfeeding	Dairy based diet	90-200
F8	Girl	C-section	0-6 months	Exclusive breastfeeding	Dairy based diet	90-200
OL9	Girl	Vaginal delivery	0-6 months	Partial breastfeeding	Dairy based diet	≤80
FN1	Girl	Vaginal delivery	0-6 months	Exclusive breastfeeding	Plant based diet	≤80
CV22	Boy	Vaginal delivery	0-6 months	Partial breastfeeding	Plant based diet	≤80
J2A	Girl	Vaginal delivery	7-12 months	Predominant breastfeeding	Animal+Plant based diet	90-200
J2B	Girl	Vaginal delivery	7-12 months	Predominant breastfeeding	Animal+Plant based diet	90-200
F28	Boy	Vaginal delivery	7-12 months	Partial breastfeeding	Plant based diet	210-450
F32	Boy	Vaginal delivery	7-12 months	Partial breastfeeding	Plant based diet	210-450
F46	Boy	Vaginal delivery	7-12 months	Exclusive breastfeeding	Plant based diet	90-200
F24B	Girl	Vaginal delivery	7-12 months	Partial breastfeeding	Plant based diet	90-200
BA14	Girl	Vaginal delivery	7-12 months	Predominant breastfeeding	Dairy based diet	≤80
BA8	Boy	Vaginal delivery	7-12 months	Partial breastfeeding	Dairy based diet	≤80
EF24	Boy	C-section	7-12 months	Partial breastfeeding	Dairy based diet	≤80
F26	Boy	Vaginal delivery	7-12 months	Predominant breastfeeding	Dairy based diet	≤80
CV31	Boy	Vaginal delivery	7-12 months	Partial breastfeeding	Plant based diet	≤80
CV7	Girl	Vaginal delivery	7-12 months	Partial breastfeeding	Plant based diet	≤80
F27	Boy	vaginal delivery	7-12 months	Partial breastfeeding	Plant based diet	210-450
ND5	Girl	vaginal delivery	7-12 months	Partial breastfeeding	Plant based diet	≤80
F12B	Girl	vaginal delivery	13-24 months	Exclusive breastfeeding	Animal+Plant based diet	90-200
F12A	Boy	Vaginal delivery	13-24 months	Partial breastfeeding	Animal+Plant based diet	210-450
F10	Girl	Vaginal delivery	13-24 months	Partial breastfeeding	Animal+Plant based diet	≤80
F20B	Girl	Vaginal delivery	13-24 months	Partial breastfeeding	Animal+Plant based diet	90-200
F43	Boy	Vaginal delivery	13-24 months	Predominant breastfeeding	Animal+Plant based diet	90-200
F20A	Girl	Vaginal delivery	13-24 months	Partial breastfeeding	Animal+Plant based diet	90-200
J5	Boy	Vaginal delivery	13-24 months	Exclusive breastfeeding	Animal+Plant based diet	210-450
F29	Girl	Vaginal delivery	13-24 months	Partial breastfeeding	Plant based diet	≤80
F35	Girl	vaginal delivery	13-24 months	Exclusive breastfeeding	Plant based diet	90-200
F1	Boy	C-section	13-24 months	Partial breastfeeding	Plant based diet	210-450
F18	Boy	Vaginal delivery	13-24 months	Exclusive breastfeeding	Plant based diet	210-450
BA37	Girl	Vaginal delivery	13-24 months	Partial breastfeeding	Plant based diet	≤80
CV37	Boy	Vaginal delivery	13-24 months	Partial breastfeeding	Plant based diet	≤80
OL25	Girl	Vaginal delivery	13-24 months	Predominant breastfeeding	Plant based diet	≤80
F39	Girl	Vaginal delivery	25-60 months	Partial breastfeeding	Animal+Plant based diet	210-450
F41	Girl	Vaginal delivery	25-60 months	Partial breastfeeding	Animal+Plant based diet	210-450
F44	Girl	Vaginal delivery	25-60 months	Exclusive breastfeeding	Animal+Plant based diet	≤80
F45	Boy	vaginal delivery	25-60 months	Exclusive breastfeeding	Animal+Plant based diet	≤80
J1	Boy	vaginal delivery	25-60 months	Predominant breastfeeding	Animal+Plant based diet	90-200
CV38	Boy	Vaginal delivery	25-60 months	Partial breastfeeding	Plant based diet	≤80
F14B	Girl	vaginal delivery	25-60 months	Partial breastfeeding	Plant based diet	90-200
F47	Boy	Vaginal delivery	25-60 months	Predominant breastfeeding	Plant based diet	90-200
F14A	Boy	Vaginal delivery	25-60 months	Partial breastfeeding	Plant based diet	90-200
M4	Girl	Vaginal delivery	25-60 months	Partial breastfeeding	Plant based diet	≤80
M6	Girl	C-section	25-60 months	Predominant breastfeeding	Plant based diet	90-200
ND17	Boy	C-section	25-60 months	Exclusive breastfeeding	Plant based diet	90-200
F2	Girl	Vaginal delivery	25-60 months	Partial breastfeeding	Plant based diet	210-450
F4	Girl	Vaginal delivery	25-60 months	Partial breastfeeding	Plant based diet	210-450
MA22	Girl	Vaginal delivery	25-60 months	Partial breastfeeding	Plant based diet	≤80
F11	Boy	Vaginal delivery	25-60 months	Partial breastfeeding	Plant based diet	90-200
F15	Boy	Vaginal delivery	25-60 months	Partial breastfeeding	Plant based diet	210-450
F24A	Girl	Vaginal delivery	25-60 months	Partial breastfeeding	Plant based diet	90-200
F30	Boy	Vaginal delivery	25-60 months	Partial breastfeeding	Plant based diet	90-200
F31	Girl	Vaginal delivery	25-60 months	Partial breastfeeding	Plant based diet	90-200
F37	Girl	Vaginal delivery	25-60 months	Predominant breastfeeding	Plant based diet	≤80
F42	Boy	Vaginal delivery	25-60 months	Exclusive breastfeeding	Plant based diet	90-200
F9B	Boy	Vaginal delivery	25-60 months	Exclusive breastfeeding	Plant based diet	90-200
F9A	Boy	Vaginal delivery	25-60 months	Exclusive breastfeeding	Plant based diet	90-200
J4	Boy	Vaginal delivery	25-60 months	Partial breastfeeding	Plant based diet	90-200
M1	Boy	C-section	25-60 months	Partial breastfeeding	Plant based diet	90-200
M10	Girl	C-section	25-60 months	Partial breastfeeding	Plant based diet	90-200
MA23	Girl	Vaginal delivery	25-60 months	Partial breastfeeding	Plant based diet	≤80

## Sheet: Summarized Table
Supplementary table 1: Summarized table of age, gender, birth delivery mode, and food type across different age groups.
Age (Months)		0-6	7-12	13-24	25-60
	Subjects (n)%	14 (20)	14 (20)	14 (20)	28 (40)
	Age (months) median	3.8	9.2	17.3	47.5
Gender	Boy,n(%)	4 (28.8)	8 (57.1)	6 (42.9)	14 (50)
	Girl, n(%)	10 (71.2)	6 (42.9)	8 (57.1)	14 (50)
Delivery mode	Vaginal delivery	10 (71.2)	12 (85.7)	11 (78.6)	28 (100)
	C-section	4 (28.8)	2 (14.3)	3 (21.4)	0
Breastfeeding	Partial breastfeeding, n (%)	11(78.6)	9 (64.3)	7 (50)	18 (64.3)
	Predominant breastfeeding, n (%)	0	4 (28.6)	2 (14.3)	4 (14.3)
	Exclusif breastfeeding	3 (21.4)	1(7.1)	5 (35.7)	6 (21.4)
Complementary feeding	Plant based diet, n (%)	3 (21.4)	8 (57.1)	7 (50)	23 (82.1)
	Dairy based diet, n (%)	8 (57.1)	4 (28.5)	0	0
	Plant + animal based diet, n (%)	3 (21.4)	2 (14.2)	7 (50)	5 (17.9)
