# Supplementary material for: Exploring the influence of age and diet on gut microbiota development in children during the first 5 years: a study from Yaoundé, Cameroon
Source: Front Microbiol. 2024 Dec 18;15:1512111. doi: 10.3389/fmicb.2024.1512111 (PMC11688346; doi:10.3389/fmicb.2024.1512111)
Supplement: Supplementary file 1 [file Supplementary_file_1.zip › Supplementary Table 4.XLSX]

## Sheet: Phylum
Table S4: Taxonomic communities at the level of phylum identified through Bracken indifferent age groups, (0-6, 7-12,13-24 and 25-60) for each samples
phylum	CV22	CV33	EF11	EF15	EF48	EF5	F36	F38	F3A	F3B	F6	F8	FN1	OL9	Average		BA14	BA8	CV31	CV7	EF24	F26	F27	F28	F32	F46	J2A	J2B	J9	ND5	Average		BA37	CV37	F1	F10	F12	F18	F20	F29	F35	F43	J12	J13	J5	OL25	Average		CV38
Age	0-6	0-6	0-6	0-6	0-6	0-6	0-6	0-6	0-6	0-6	0-6	0-6	0-6	0-6			07-12	07-12	07-12	07-12	07-12	07-12	07-12	07-12	07-12	07-12	07-12	07-12	07-12	07-12			13-24	13-24	13-24	13-24	13-24	13-24	13-24	13-24	13-24	13-24	13-24	13-24	13-24	13-24			25-60
Acidobacteria	0.014	0.003	0.006	0.005	0.005	0.004	0.025	0.015	0.014	0.019	0.014	0.007	0.008	0.011	0.0107143		0.023	0.008	0.001	0.022	0.015	0.036	0.004	0.014	0.013	0.081	0.047	0.018	0.104	0.03	0.0297143		0.018	0.052	0.01	0.004	0.004	0.011	0.013	0.008	0.032	0.125	0.015	0.003	0.047	0.011	0.0252143		0
Actinobacteria	40.943	7.158	2.716	8.604	2.631	2.338	69.413	44.511	43.794	53.605	10.243	1.107	3.452	16.095	21.9007		24.987	20.864	1.856	1.874	5.81	7.582	6.383	17.653	0.802	1.039	2.275	2.357	4.478	17.994	8.28243		4.134	3.369	35.342	1.156	3.762	13.783	3.776	26.655	0.282	1.267	4.072	3.715	44.109	10.008	11.1021		0.329
Aquificae	0.001	0	0.001	0	0.001	0	0	0	0	0.001	0	0.002	0	0	0.000428571		0.001	0	0	0	0	0	0	0	0	0.002	0	0	0.001	0.001	0.000357143		0	0.002	0	0	0	0.001	0	0	0	0.005	0.002	0	0.001	0	0.000785714		0.001
Armatimonadetes	0.028	0.01	0.007	0.002	0.005	0.003	0.006	0.002	0.005	0.005	0.009	0.004	0.006	0.008	0.00714286		0.017	0.013	0.013	0.021	0.024	0.008	0.002	0.008	0.003	0.006	0.003	0.01	0.01	0.015	0.0109286		0.012	0.004	0.003	0.003	0.006	0.008	0.013	0.004	0.047	0.006	0.008	0.006	0.003	0.01	0.0095		0.001
Bacteroidetes	0.265	6.4	3.718	0.187	51.176	1.568	4.253	47.394	20.837	14.628	0.979	13.525	0.147	22.316	13.3852		12.622	0.151	0.236	1.573	0.913	9.535	5.345	1.271	13.162	8.025	0.84	1.189	5.88	4.543	4.66321		3.425	6.169	2.763	40.98	6.508	5.688	15.646	14.641	12.639	3.658	12.555	4.09	12.432	3.774	10.3549		47.496
Balneolaeota	0	0	0	0	0	0	0	0	0	0.001	0	0	0	0.003	0.000285714		0	0	0	0	0	0	0	0	0	0	0	0	0	0	0		0	0.001	0	0	0	0.001	0	0	0.003	0	0	0	0	0	0.000357143		0.001
Caldiserica	0	0	0	0	0.001	0	0	0.002	0	0	0	0.001	0	0.001	0.000357143		0.001	0	0	0	0.001	0.001	0	0	0	0.002	0	0.001	0	0	0.000428571		0	0	0	0.001	0	0.001	0.002	0.001	0	0.001	0.001	0	0	0	0.0005		0
Calditrichaeota	0	0	0	0	0	0.001	0	0	0	0	0	0	0	0	7.14286e-05		0	0	0	0	0	0	0	0	0	0.001	0	0	0	0	7.14286e-05		0	0	0	0	0	0	0	0	0	0	0	0	0	0	0		0
Candidatus Cloacimonetes	0	0	0	0	0	0	0	0	0	0	0	0	0	0	0		0	0	0	0	0	0	0	0	0	0	0	0	0	0	0		0	0	0	0	0	0	0	0.001	0	0	0	0	0	0	7.14286e-05		0
Candidatus Gracilibacteria	0	0.001	0	0	0	0	0	0	0	0	0	0	0	0	7.14286e-05		0	0	0	0	0	0	0	0	0	0	0	0	0	0	0		0	0	0	0	0	0	0	0	0	0	0	0	0	0	0		0
Candidatus Saccharibacteria	0.004	0	0.261	0.001	0.009	0.004	0.038	0.001	0.022	0	0.47	0.141	0.001	0.046	0.0712857		0	0.002	0.002	0.003	0.008	0.062	0.181	0.159	0.004	0.016	0.019	0.039	0.057	0.012	0.0402857		0.006	0.105	0.441	0.001	0.285	0.036	0.075	0.837	0.002	0.587	0.233	0.161	0.081	0.234	0.220286		0.018
Chlamydiae	0.001	0.002	0.009	0	0.003	0	0.002	0.001	0.001	0.002	0.001	0.005	0	0.002	0.00207143		0.001	0.002	0.001	0.001	0	0	0.001	0	0	0.003	0.003	0.002	0.003	0.001	0.00128571		0.001	0.002	0.002	0	0.003	0.002	0.004	0.001	0.002	0.001	0.001	0.002	0.002	0.001	0.00171429		0.001
Chlorobi	0	0	0	0	0.001	0.001	0.001	0	0	0.004	0.003	0	0.001	0.002	0.000928571		0.001	0	0.001	0	0	0.003	0	0	0.002	0	0.005	0.001	0.001	0.001	0.00107143		0	0.002	0	0.001	0	0.001	0.006	0.002	0.001	0	0.031	0	0.003	0.001	0.00342857		0.001
Chloroflexi	0.021	0.015	0.091	0.005	0.034	0.003	0.014	0.049	0.058	0.077	0.01	0.549	0.011	0.048	0.0703571		0.029	0.004	0.012	0.009	0.028	0.048	0.008	0.019	0.129	0.497	0.401	0.377	0.323	0.022	0.136143		0.039	0.242	0.505	0.05	0.014	0.064	0.556	0.048	0.042	1.05	0.093	0.013	0.036	0.018	0.197857		0.067
Chrysiogenetes	0	0	0	0	0	0	0	0	0	0	0	0	0	0	0		0	0	0	0	0	0	0	0	0	0	0	0	0	0	0		0	0	0	0	0	0	0	0	0	0	0	0	0	0	0		0
Cyanobacteria	0.021	0.01	0.027	0.013	0.005	0.005	0.029	0.004	0.013	0.014	0.008	0.024	0.004	0.012	0.0135		0.005	0.015	0.003	0.03	0.012	0.03	0.02	0	0.049	0.027	0.017	0.037	0.019	0.051	0.0225		0.103	0.05	0.026	0.015	0.006	0.034	0.046	0.057	0.014	0.033	0.03	0.011	0.033	0.028	0.0347143		0.009
Deferribacteres	0	0	0.004	0.002	0	0	0.002	0	0.005	0.009	0.002	0	0.001	0.003	0.002		0.004	0.002	0.003	0.014	0.005	0.004	0	0	0	0.004	0.003	0.001	0.002	0.004	0.00328571		0.006	0.003	0.003	0.003	0.001	0.003	0	0.005	0.018	0.001	0	0	0.002	0.006	0.00364286		0.001
Deinococcus-Thermus	0.06	0.034	0.069	0.048	0.019	0.078	0.048	0.022	0.026	0.031	0.025	0.07	0.061	0.073	0.0474286		0.077	0.036	0.021	0.161	0.037	0.161	0.049	0.087	0.067	0.253	0.06	0.057	1.836	0.084	0.213286		0.016	0.085	0.029	0.065	0.035	0.059	0.078	0.046	0.023	4.213	0.038	0.038	0.038	0.05	0.343786		0.019
Dictyoglomi	0	0	0	0	0	0	0	0	0	0	0	0	0	0	0		0	0	0	0	0	0	0	0	0	0	0	0	0	0	0		0	0	0	0	0	0	0	0	0	0	0	0	0	0	0		0
Elusimicrobia	0	0	0	0.001	0	0.001	0	0	0.001	0	0	0.001	0	0	0.000285714		0	0	0	0	0.001	0.001	0	0	0	0.005	0	0	0.002	0.001	0.000714286		0	0.002	0	0.001	0	0.001	0.001	0.001	0.004	0	0.003	0.004	0	0	0.00121429		0
Euryarchaeota	0	0	0	0.002	0	0	0	0	0	0.001	0.002	0	0	0	0.000357143		0	0	0	0	0	0	0	0	0	0.159	0	0.003	0	0.001	0.0116429		0	0	0	0	0	0.016	0	0	0	0	0.032	0.002	0	0	0.00357143		0.001
Fibrobacteres	0.009	0.001	0.002	0.001	0.006	0.006	0.007	0.006	0.003	0.006	0.001	0.005	0.005	0.006	0.00457143		0.001	0.004	0.004	0.002	0.002	0.002	0.002	0.003	0.003	0.006	0.002	0.005	0.001	0.003	0.00285714		0.002	0.001	0.004	0.007	0.002	0.006	0.006	0.005	0.002	0.001	0.005	0.003	0.004	0.002	0.00357143		0.001
Firmicutes	18.825	60	83.293	7.404	32.779	92.308	14.773	7.261	33.077	28.908	18.159	82.86	75.9	55.889	43.674		24.785	7.928	28.054	12.147	11.152	71.857	29.042	36.351	58.521	65.737	73.009	62.236	82.698	21.387	41.7789		31.298	82.8	8.145	36.297	79.762	67.847	55.443	50.826	25.789	83.287	58.924	80.824	30.601	37.238	52.0772		12.354
Fusobacteria	0.006	0.004	0.018	0	0	0.002	0.006	0	0.008	0.001	0.02	0.004	0	0.005	0.00528571		0.002	0.066	0.001	0.005	0	0.002	0	0	0.004	0.002	0.007	0.008	0.002	0.286	0.0275		0.012	0.074	0.036	0	0.002	0.003	0.008	0.02	0.083	0.003	0.02	0	0.013	0	0.0195714		12.316
Gemmatimonadetes	0	0	0	0	0	0	0	0	0	0	0.001	0	0	0.002	0.000214286		0	0	0	0.002	0.001	0.001	0	0.002	0	0	0.001	0	0	0.001	0.000571429		0	0	0	0	0.001	0	0	0.001	0	0.001	0	0	0	0	0.000214286		0
Ignavibacteriae	0	0.001	0.005	0.001	0.001	0	0.002	0.003	0	0	0.001	0.004	0	0	0.00128571		0.002	0.001	0	0.004	0.001	0.004	0.001	0.001	0.003	0.002	0.006	0.006	0.002	0.002	0.0025		0.002	0.002	0	0.002	0.006	0.003	0.004	0.028	0.004	0.001	0.002	0.008	0	0.003	0.00464286		0.001
Kiritimatiellaeota	0	0	0	0	0	0	0	0	0	0	0	0	0	0	0		0	0	0	0	0	0	0	0	0	0	0	0	0.001	0.001	0.000142857		0	0	0	0	0	0	0	0	0	0	0	0	0	0.001	7.14286e-05		0
Kitrinoviricota	0	0	0	0	0.001	0	0	0	0	0	0	0	0	0	7.14286e-05		0	0	0	0	0	0	0	0	0	0	0	0	0	0	0		0	0	0	0	0	0	0	0	0	0	0	0	0	0	0		0
Lentisphaerae	0	0	0	0.001	0	0	0	0	0	0	0	0	0	0	7.14286e-05		0	0	0	0.004	0.001	0.001	0	0	0	0.001	0	0.001	0	0.002	0.000714286		0.001	0.001	0	0	0	0.001	0.001	0	0.002	0	0.001	0	0	0.001	0.000571429		0
Nitrospirae	0.001	0	0.002	0	0	0.002	0.002	0.001	0	0.007	0.001	0.001	0	0.001	0.00128571		0.001	0	0	0.001	0	0.024	0.001	0.001	0.005	0.003	0.001	0.001	0.006	0.001	0.00321429		0.001	0.001	0.001	0	0.005	0.003	0.001	0.002	0.002	0.001	0.006	0.005	0	0	0.002		0
Peploviricota	0	0	0	0	0	0	0	0	0	0	0	0	0	0	0		0	0	0	0	0	0	0	0	0	0	0	0	0	0	0		0	0	0	0	0	0	0	0	0	0	0	0	0	0	0		0
Phixviricota	0	0	0	0	0	0	0	0	0	0	0	0	0	0	0		0	0	0	0	0	0	0	0	0	0	0	0	0	0	0		0	0	0	0.001	0	0	0	0	0	0	0	0	0	0	7.14286e-05		0
Planctomycetes	0.006	0	0.011	0	0.001	0	0.002	0	0.001	0.004	0.004	0.004	0.003	0.005	0.00292857		0.005	0.004	0.004	0.003	0.002	0.018	0.007	0.004	0	0.006	0.002	0.003	0.004	0.007	0.00492857		0.004	0.006	0.003	0.005	0	0.001	0.001	0	0.004	0.001	0.001	0	0.004	0.01	0.00285714		0
Proteobacteria	39.724	26.339	9.678	3.504	13.345	3.548	10.806	0.481	1.905	2.613	69.962	1.443	20.352	3.835	14.8239		37.187	31.437	69.693	83.812	81.893	8.24	2.3	3.537	6.034	24.096	23.129	33.447	4.064	51.645	32.8939		60.503	5.6	0.998	21.401	1.657	12.032	9.62	5.714	59.214	4.868	1.674	0.987	12.235	48.136	17.4742		27.354
Spirochaetes	0.001	0	0.002	0	0	0	0.001	0	0.017	0	0	0.003	0.002	0.001	0.00192857		0.001	0.003	0	0	0	0	0.003	0.001	0.004	0.004	0	0.002	0.001	0.001	0.00142857		0.003	0.001	0.001	0.001	0	0.003	0.003	0.001	0.001	0.003	0.001	0.003	0.001	0.025	0.00335714		0.001
Synergistetes	0.005	0.002	0.001	0	0.003	0.001	0.004	0	0.001	0.004	0.005	0.005	0.001	0.002	0.00242857		0.003	0.001	0.003	0.005	0.005	0.035	0.001	0.002	0.005	0.003	0.005	0.003	0.284	0.001	0.0254286		0.004	0.004	0.001	0.004	0.01	0.003	0.006	0.006	0.004	0.007	0.004	0.006	0.009	0.007	0.00535714		0.002
Tenericutes	0.008	0.009	0.015	0.005	0.005	0.009	0.043	0.008	0.133	0.019	0.014	0.038	0.005	0.01	0.0229286		0.037	0.005	0.003	0.032	0.004	0.098	0.012	0.007	0.013	0.027	0.019	0.043	0.022	0.035	0.0255		0.052	0.098	0.009	0.007	0.121	0.144	0.008	0.023	0.003	0.025	0.078	0.069	0.022	0.025	0.0488571		0.008
Thaumarchaeota	0	0	0	0	0	0	0	0	0	0	0	0	0	0	0		0	0	0	0	0	0	0	0	0	0	0	0	0	0	0		0	0	0	0	0	0	0	0	0	0	0	0	0	0	0		0
Thermodesulfobacteria	0.002	0.007	0.016	0.001	0.004	0.004	0.001	0.002	0.006	0.003	0.007	0.003	0.004	0.006	0.00471429		0.008	0.001	0.002	0.003	0.002	0.01	0.001	0.001	0.001	0.006	0.011	0.014	0.006	0.001	0.00478571		0.005	0.007	0.001	0.004	0.004	0.008	0.008	0.002	0.002	0.012	0.034	0.003	0.003	0.007	0.00714286		0.002
Thermotogae	0.003	0.009	0.009	0.007	0.004	0.026	0.108	0.037	0.005	0.018	0.003	0.178	0.002	0.035	0.0317143		0.026	0.003	0.005	0.007	0.011	0.343	0.011	0.067	0.099	0.037	0.047	0.04	0.067	0.015	0.0555714		0.004	0.13	0.002	0.004	0.295	0.149	0.048	0.972	0.331	0.093	0.011	0.274	0.024	0.092	0.1735		0.005
Uroviricota	0	0	0	0	0	0	0	0	0	0.001	0	0	0	0	7.14286e-05		0	0	0	0	0	0	0	0	0	0	0	0	0	0	0		0	0	0	0	0	0	0	0	0	0	0	0	0	0	0		0
Verrucomicrobia	0.059	0.03	0.063	80.227	0.034	0.095	0.432	0.208	0.017	0.037	0.07	0.015	0.044	1.62	5.92507		0.202	39.469	0.095	0.272	0.122	1.857	56.62	40.828	21.071	0.024	0.123	0.116	0.145	3.84	11.7703		0.343	1.189	51.701	0.026	7.522	0.122	14.643	0.125	1.473	0.783	22.114	9.793	0.304	0.34	7.89129		0.026
[truncated: 28 more columns]

## Sheet: Genus
Table S4: Taxonomic communities at the level of Genus identified through Bracken indifferent age groups, (0-6, 7-12,13-24 and 25-60) for each samples
Genus	CV22	CV33	EF11	EF15	EF48	EF5	F36	F38	F3A	F3B	F6	F8	FN1	OL9	Average		BA14	BA8	CV31	CV7	EF24	F26	F27	F28	F32	F46	J2A	J2B	J9	ND5	Average		BA37	CV37	F1	F10	F12	F18	F20	F29	F35	F43	J12	J13	J5	OL25	Average		species
Age	0-6	0-6	0-6	0-6	0-6	0-6	0-6	0-6	0-6	0-6	0-6	0-6	0-6	0-6			07-12	07-12	07-12	07-12	07-12	07-12	07-12	07-12	07-12	07-12	07-12	07-12	07-12	07-12			13-24	13-24	13-24	13-24	13-24	13-24	13-24	13-24	13-24	13-24	13-24	13-24	13-24	13-24			Age
Acetoanaerobium	0.003	0.008	0.159	0.001	0.001	0.012	0.023	0.003	0.027	0.023	0.01	0.005	0.003	0.07	0.0248571		0.009	0.002	0.002	0.03	0.004	0.216	0.318	0.114	0.049	0.032	0.347	0.901	0.953	0.035	0.215143		0.053	0.139	0.004	0.003	0.024	1.609	0.299	0.023	0.007	0.135	0.062	0.023	0.182	0.163	0.194714		Acetoanaerobium
Acetobacter	0	0	0	0	0	0	0	0	0	0	0	0	0	0	0		0.022	0	0	0	0	0	0	0	0	0	0	0	0	0	0.00157143		0	0	0	0	0	0	0	0	0	0	0	0	0	0	0		Acetobacter
Acetobacterium	0	0	0	0	0	0	0	0	0	0	0	0	0	0	0		0.001	0	0	0.001	0	0	0	0	0	0	0	0	0	0.001	0.000214286		0	0	0	0	0	0	0.001	0	0	0	0	0	0	0	7.14286e-05		Acetobacterium
Acetohalobium	0	0	0	0	0	0	0	0	0	0	0	0	0	0	0		0	0	0	0	0	0	0	0	0	0	0	0	0	0	0		0	0	0	0	0	0.011	0	0	0	0	0	0	0	0	0.000785714		Acetohalobium
Acetomicrobium	0.001	0.001	0.001	0	0.001	0.001	0.001	0	0	0.001	0.001	0.003	0	0.001	0.000857143		0.002	0.001	0.001	0.002	0.001	0.003	0.001	0.001	0.004	0.001	0.003	0.001	0.003	0	0.00171429		0.002	0.001	0	0.001	0.008	0.002	0.003	0.002	0.002	0.002	0.002	0.005	0.001	0.002	0.00235714		Acetomicrobium
Acholeplasma	0.001	0	0.001	0	0.001	0	0.001	0.001	0	0.001	0	0.004	0.001	0.001	0.000857143		0.001	0	0	0.002	0	0.004	0.002	0	0.001	0	0.001	0	0.004	0	0.00107143		0.001	0.003	0	0.001	0.001	0	0.004	0.002	0	0.003	0.001	0.001	0.001	0	0.00128571		Acholeplasma
Achromobacter	0.004	0.002	0	0	0.006	0.009	0	0	0	0.001	0.002	0	0	0.019	0.00307143		0.081	0.002	0.004	1.04	0.008	0	0	0	0	0	0.001	0	0	0.336	0.105143		0.941	0.029	0	0.016	0	0	0	0.041	0	0.001	0	0	0.017	0.019	0.076		Achromobacter
Acidaminococcus	0.003	0.007	0	0.008	0.004	0.002	0.02	0.069	0.052	0.045	0	0	0	0.031	0.0172143		0.028	0	0	0	0.012	0.092	0.003	0	0	0	0.005	0.009	0	0.013	0.0115714		0.097	0.06	0	0.02	1.429	0.022	0.015	0.007	0	0	0.028	0.75	0.02	0.012	0.175714		Acidaminococcus
Acidihalobacter	0	0	0	0	0	0.001	0	0	0	0	0	0	0	0.001	0.000142857		0	0.001	0	0	0	0	0	0.001	0.001	0	0	0	0	0	0.000214286		0	0	0.005	0	0	0	0	0	0.004	0.005	0	0	0	0	0.001		Acidihalobacter
Acidisarcina	0	0	0	0	0	0	0	0	0	0	0	0	0	0	0		0	0	0	0	0	0	0	0	0	0	0	0	0	0	0		0	0	0	0	0	0	0	0	0	0	0	0	0	0	0		Acidisarcina
Acidithiobacillus	0	0	0.002	0	0	0	0	0	0	0	0	0	0	0	0.000142857		0	0.001	0	0	0	0	0	0	0	0	0	0	0.001	0	0.000142857		0	0	0	0	0	0	0.002	0	0.002	0	0	0	0	0	0.000285714		Acidithiobacillus
Acidobacterium	0	0	0	0	0	0	0	0	0	0	0	0	0	0	0		0	0	0	0	0	0.001	0	0	0	0	0	0	0	0.004	0.000357143		0	0	0	0	0.001	0	0	0	0	0.002	0	0	0	0	0.000214286		Acidobacterium
Acidothermus	0	0	0	0	0	0	0	0	0.003	0	0	0	0	0	0.000214286		0	0	0	0	0	0.002	0	0	0	0	0	0	0	0.002	0.000285714		0	0	0	0	0	0	0	0	0	0	0	0	0	0	0		Acidothermus
Acidovorax	0	0	0	0	0	0	0	0	0	0	0	0	0	0	0		0	0	0	0	0	0	0	0	0	0	0	0	0	0.023	0.00164286		0.025	0	0	0	0	0	0	0	0	0	0	0	0	0	0.00178571		Acidovorax
Acinetobacter	0.155	1.122	0.022	0.075	0.025	0.051	0.065	0.012	0.053	0.007	0.119	0.024	0.049	0.128	0.136214		0.36	0.02	0.092	0.874	0.131	0.753	0.014	0.144	0	15.322	0.012	0.028	0.009	0.457	1.30114		0.501	0.126	0.134	0.044	0	0.025	0.01	0.131	0	0	0.021	0	0.258	1.63	0.205714		Acinetobacter
Actinobacillus	0	0	0.001	0	0	0	0	0	0	0.001	0	0	0	0	0.000142857		0	0.001	0.002	0	0	0	0	0	0	0.001	0.002	0	0	0	0.000428571		0	0	0.001	0.001	0	0	0	0	0	0	0	0	0	0	0.000142857		Actinobacillus
Actinomadura	0	0	0	0	0	0	0	0	0	0	0	0	0	0	0		0	0	0	0	0	0	0	0	0	0	0	0	0	0	0		0	0	0	0	0	0	0	0	0	0	0	0	0	0	0		Actinomadura
Actinomyces	1.156	0.01	0.019	0.012	0.017	0.002	0.528	0.873	0.023	0.055	0.053	0.057	0.007	0.042	0.203857		2.143	0.015	0.002	0.005	0.675	0.003	0.027	0.028	0.003	0.011	0.024	0.038	0.03	0.01	0.215286		0.002	0.01	0.02	0.012	0.004	0.059	0.291	0.1	0	0.053	0.037	0.008	0.07	0.078	0.0531429		Actinomyces
Actinoplanes	0	0	0	0	0	0	0	0	0	0	0	0	0	0	0		0	0.001	0	0	0	0	0	0	0	0	0	0	0	0	7.14286e-05		0	0	0	0	0	0	0	0	0.001	0	0	0	0	0	7.14286e-05		Actinoplanes
Actinopolymorpha	0	0	0	0	0	0	0	0	0	0	0	0	0	0	0		0	0	0	0	0	0	0	0	0	0	0	0	0	0	0		0	0	0	0	0	0	0	0	0	0	0	0	0	0	0		Actinopolymorpha
Actinopolyspora	0.003	0	0	0	0	0	0.002	0	0	0.001	0	0	0	0.001	0.0005		0.001	0.001	0	0	0.002	0.001	0	0	0	0.001	0	0	0	0.001	0.0005		0.001	0	0.001	0	0	0.001	0	0.001	0.001	0	0	0	0.001	0.001	0.0005		Actinopolyspora
Actinotignum	0	0	0	0	0	0.001	0.001	0.001	0	0	0	0	0	0	0.000214286		0.001	0	0	0	0	0.001	0	0	0	0	0	0	0	0	0.000142857		0	0	0	0	0	0	0	0.001	0	0	0	0	0	0	7.14286e-05		Actinotignum
Adlercreutzia	0	0	0	0	0	0	0	0	0	0.002	0	0	0	0	0.000142857		0	0	0	0	0	0	0	0.001	0	0	0	0	0.005	0.001	0.0005		0	0.015	0.001	0	0.006	0.01	0	0.005	0.007	0	0	0.005	0	0	0.0035		Adlercreutzia
Advenella	0	0	0	0	0	0	0	0	0	0	0.001	0	0	0	7.14286e-05		0	0	0	0.003	0	0	0	0	0	0	0	0	0	0	0.000214286		0	0	0	0	0	0	0	0	0	0	0	0	0	0	0		Advenella
Aerococcus	0.004	0.009	0	0	0.006	0	0	0	0	0	0	0	0	0	0.00135714		0.003	0	0.005	0	0	0	0	0.005	0.001	0	0.001	0.001	0	0	0.00114286		0	0.008	0	0.019	0	0	0	0.004	0	0	0	0	0.006	0.005	0.003		Aerococcus
Aeromicrobium	0	0	0.002	0	0.001	0	0.001	0	0	0.001	0	0	0	0	0.000357143		0	0	0	0	0	0	0.001	0	0	0.002	0.001	0.001	0.001	0	0.000428571		0.001	0.001	0	0	0	0	0	0	0	0	0.001	0	0	0	0.000214286		Aeromicrobium
Aeromonas	0.033	0.005	0.003	0.004	0.005	0	0.005	0	0.002	0.003	0.026	0	0.022	0	0.00771429		0.392	0.008	0.013	9.254	0.029	0.004	0.006	0.003	0	0.004	0.005	0.009	0	3.607	0.952429		5.661	0.059	0	0.023	0	0.004	0.011	0.154	0.005	0.001	0.003	0	0.046	0.057	0.430286		Aeromonas
Agarilytica	0	0	0	0	0	0	0	0	0	0	0	0	0	0	0		0	0	0	0	0	0	0	0	0	0	0	0	0	0	0		0.002	0	0	0	0	0	0	0	0	0	0	0	0	0	0.000142857		Agarilytica
Agarivorans	0	0	0	0	0	0	0	0	0	0.001	0	0	0	0	7.14286e-05		0	0	0	0	0	0	0.001	0	0	0	0	0	0	0	7.14286e-05		0	0	0	0	0.001	0	0	0	0	0	0	0	0	0	7.14286e-05		Agarivorans
Aggregatibacter	0	0.002	0.001	0	0	0	0	0	0	0	0	0	0	0	0.000214286		0	0	0	0.001	0	0.001	0	0	0.001	0	0.014	0.002	0	0.004	0.00164286		0.002	0.004	0.001	0.002	0	0.001	0.006	0.001	0	0.001	0.001	0	0.002	0.009	0.00214286		Aggregatibacter
Agrobacterium	0.002	0	0	0	0	0	0	0	0.001	0	0	0	0	0	0.000214286		0.053	0	0	0.113	0	0	0	0	0	0	0	0	0	0.077	0.0173571		0.212	0	0	0	0	0	0	0	0	0	0	0	0	0	0.0151429		Agrobacterium
Agromyces	0.012	0.006	0	0	0.004	0	0.012	0.002	0.003	0.003	0	0.009	0	0.009	0.00428571		0.02	0.005	0	0.012	0.004	0.107	0	0.005	0	0	0	0.001	0	0.01	0.0117143		0.016	0.016	0.008	0.004	0.001	0	0.001	0.008	0	0	0	0.001	0.015	0.008	0.00557143		Agromyces
Ahniella	0	0	0	0	0	0	0	0	0	0	0	0	0	0	0		0	0	0	0	0	0	0	0	0	0.001	0	0	0	0	7.14286e-05		0	0.001	0	0	0	0	0	0	0	0	0	0	0	0	7.14286e-05		Ahniella
Akkermansia	0.052	0.025	0.058	80.197	0.028	0.094	0.427	0.205	0.015	0.032	0.062	0.012	0.04	1.614	5.91864		0.196	39.449	0.09	0.27	0.12	1.801	56.602	40.82	21.059	0.023	0.116	0.11	0.143	3.838	11.7598		0.328	1.187	51.696	0.024	7.508	0.117	14.633	0.122	1.441	0.781	22.103	9.778	0.299	0.332	7.88207		Akkermansia
Alcaligenes	0.004	0.002	0.002	0	0	0.001	0.003	0.003	0.002	0.003	0.006	0	0	0.003	0.00207143		0.003	0	0.007	0.008	0.005	0	0.001	0.007	0	0.004	0.002	0	0	0.003	0.00285714		0.004	0	0.006	0	0.001	0.131	0.002	0.004	0	0	0.003	0.001	0.004	0	0.0111429		Alcaligenes
Alcanivorax	0	0	0	0	0	0	0	0	0	0	0	0	0	0	0		0	0	0	0	0	0	0	0	0	0	0	0	0	0	0		0	0	0	0	0	0	0	0	0	0	0	0	0	0	0		Alcanivorax
Algoriphagus	0	0	0	0	0	0	0	0	0	0	0	0	0	0	0		0	0	0	0.008	0	0.003	0	0	0	0	0.004	0	0.003	0	0.00128571		0	0	0	0	0	0.008	0.001	0	0	0	0	0	0	0	0.000642857		Algoriphagus
Alicyclobacillus	0	0	0	0	0	0	0	0	0	0	0	0	0	0	0		0	0	0	0	0	0	0	0	0	0	0	0	0	0	0		0	0	0	0	0	0	0	0	0	0	0	0	0	0	0		Alicyclobacillus
Aliivibrio	0	0	0	0	0	0	0	0	0	0	0	0	0	0	0		0	0	0	0	0	0	0	0	0	0	0	0	0	0	0		0	0	0	0	0	0	0	0	0	0	0.001	0	0	0	7.14286e-05		Aliivibrio
Alistipes	0.006	0.002	0.859	0	0.004	0.002	0.095	0.017	0.006	0.015	0.002	0.261	0.001	0.011	0.0915		0.037	0.004	0.004	0	0.032	0.918	0.784	0.062	0.611	0.028	0.013	0.007	0.638	0.11	0.232		0.011	0.135	0.005	0.014	1.275	0.087	0.229	0.136	0.815	0.109	0.785	0.298	0.82	0.44	0.3685		Alistipes
Alkalihalobacillus	0.001	0.016	0	0	0.001	0.026	0.004	0	0.003	0.006	0	0.001	0.002	0.001	0.00435714		0.003	0.007	0.002	0.028	0	0.018	0.001	0.009	0.001	0	0	0.005	0	0.007	0.00578571		0.034	0.012	0	0.001	0	0.013	0.003	0.004	0	0.001	0.007	0	0.002	0.008	0.00607143		Alkalihalobacillus
Alkalilimnicola	0	0	0	0.003	0.001	0.001	0	0.002	0	0	0	0.001	0	0	0.000571429		0	0	0	0.002	0	0	0.003	0.001	0	0	0	0	0	0	0.000428571		0	0	0	0.001	0	0	0	0.002	0	0.001	0	0	0	0	0.000285714		Alkalilimnicola
Alkaliphilus	0	0	0	0	0	0	0	0	0	0	0	0	0	0	0		0	0	0	0	0	0	0	0	0	0	0	0	0	0	0		0.003	0	0	0	0	0.001	0	0	0	0	0	0	0	0	0.000285714		Alkaliphilus
Alkalitalea	0	0	0	0	0	0	0	0	0	0	0	0	0	0	0		0	0	0	0	0	0	0	0	0.001	0	0	0	0	0	7.14286e-05		0	0	0	0	0	0	0	0	0	0	0	0	0	0.001	7.14286e-05		Alkalitalea
Alloactinosynnema	0	0	0	0	0	0	0	0	0	0	0	0	0	0	0		0	0	0	0	0	0	0	0	0	0	0	0	0	0	0		0	0.001	0	0	0	0	0	0	0.001	0	0	0	0	0	0.000142857		Alloactinosynnema
Allochromatium	0	0.001	0	0.001	0	0	0	0	0	0	0.002	0	0.002	0.001	0.0005		0.002	0	0.001	0.025	0.006	0	0.001	0	0	0	0.001	0.001	0	0.007	0.00314286		0.019	0	0	0	0	0	0	0.001	0	0	0	0.001	0	0.001	0.00157143		Allochromatium
Allofrancisella	0	0	0	0	0	0	0.002	0	0	0	0	0	0	0	0.000142857		0	0	0	0	0	0	0	0	0	0	0	0	0	0	0		0	0	0	0	0	0	0	0	0	0.002	0	0	0	0	0.000142857		Allofrancisella
Allopseudarcicella	0	0	0	0	0	0	0	0	0	0	0	0	0	0	0		0	0	0	0	0	0	0	0	0	0	0	0	0	0	0		0	0	0.002	0	0	0	0	0	0	0	0	0	0	0	0.000142857		Allopseudarcicella
Altererythrobacter	0	0	0	0	0.001	0	0	0	0	0	0	0	0	0	7.14286e-05		0	0	0	0	0	0.147	0	0	0.001	0	0	0.001	0	0.004	0.0109286		0.099	0	0	0	0	0	0	0	0.001	0	0.006	0.001	0	0	0.00764286		Altererythrobacter
Alteromonas	0.001	0	0	0	0	0	0	0	0	0	0	0	0	0	7.14286e-05		0.001	0	0	0	0	0	0	0	0	0	0	0	0.001	0	0.000142857		0	0	0	0	0	0	0	0	0	0.001	0	0	0	0	7.14286e-05		Alteromonas
Aminobacter	0	0	0	0	0	0	0	0	0	0	0	0	0	0	0		0	0	0	0	0	0	0	0	0	0	0	0	0	0	0		0	0	0	0	0	0	0	0	0	0	0	0	0	0	0		Aminobacter
Aminobacterium	0.003	0	0	0	0.001	0	0.002	0	0	0	0	0	0	0	0.000428571		0	0	0	0	0	0	0	0	0	0	0.001	0.001	0	0	0.000142857		0	0.001	0.001	0.001	0	0.001	0.001	0.001	0.001	0.002	0.001	0	0.001	0.001	0.000857143		Aminobacterium
Aminomonas	0.001	0.001	0	0	0.001	0	0.001	0	0.001	0.003	0.004	0.001	0.001	0	0.001		0.001	0	0.002	0	0.003	0	0	0.001	0	0.001	0	0.001	0.001	0.001	0.000785714		0.001	0.001	0	0.001	0.001	0	0.002	0.003	0.001	0.002	0	0.001	0.001	0.003	0.00121429		Aminomonas
Ammonifex	0	0	0	0	0	0	0	0	0	0	0	0	0	0	0		0	0	0	0	0	0	0.001	0	0	0	0	0	0	0	7.14286e-05		0	0	0	0	0	0	0	0	0	0	0	0	0	0	0		Ammonifex
Amphibacillus	0	0.001	0	0	0	0	0	0	0	0	0	0	0	0	7.14286e-05		0	0	0	0	0	0	0	0	0	0	0	0	0	0	0		0	0	0	0	0	0	0	0	0	0	0	0	0	0	0		Amphibacillus
Amycolatopsis	0	0	0	0.001	0	0	0	0	0	0	0	0	0	0	7.14286e-05		0	0	0	0	0	0	0	0	0	0	0	0	0	0	0		0	0	0	0	0	0	0	0	0	0	0	0	0	0	0		Amycolatopsis
Anabaenopsis	0	0	0	0	0.001	0	0	0	0	0	0	0	0	0	7.14286e-05		0	0	0	0	0	0	0	0	0	0	0	0	0	0	0		0	0	0	0	0	0	0	0	0	0	0	0	0.006	0	0.000428571		Anabaenopsis
Anaerobutyricum	0.136	0.318	11.554	0.184	0.22	0.931	2.512	0.864	6.851	6.842	0.814	28.369	0.357	5.399	4.66793		1.147	0.139	0.197	2.041	1.031	12.759	7.867	3.557	18.041	17.937	6.65	5.02	15.167	2.477	6.71643		5.725	6.243	2.688	0.326	6.339	9.595	10.834	12.075	5.168	14.69	15.753	8.459	2.817	5.405	7.57979		Anaerobutyricum
Anaerococcus	0.001	0.005	0	0	0.003	0.005	0	0.002	0	0	0	0	0	0.927	0.0673571		0.007	0.018	0	0	0	0	0.002	0	0	0	0.032	0.034	0	0.018	0.00792857		0	0	0	0	0	0	0	0.005	0	0	0	0	0.001	0	0.000428571		Anaerococcus
Anaerolinea	0.018	0.005	0.07	0.005	0.002	0.001	0.005	0.007	0.037	0.058	0.005	0.414	0.009	0.005	0.0457857		0.009	0.001	0.003	0.003	0.015	0.034	0.004	0.01	0.118	0.447	0.399	0.373	0.305	0.007	0.123429		0.004	0.221	0.502	0.013	0.007	0.053	0.512	0.033	0.011	1.012	0.05	0.007	0.013	0.009	0.174786		Anaerolinea
Anaeromyxobacter	0	0	0	0	0	0	0	0	0	0	0	0	0	0	0		0	0	0	0	0	0	0	0	0	0	0	0.004	0	0	0.000285714		0	0	0	0	0	0	0	0	0	0	0	0	0	0	0		Anaeromyxobacter
Anaerostipes	0.004	0.002	0.321	0.006	0.006	0.028	0.097	0.013	0.074	0.229	0.008	0.603	0.001	0.042	0.102429		0.039	0.002	0.002	0.007	0.012	0.373	0.027	0.023	0.372	1.423	0.012	0.016	0.258	0.061	0.187643		0.266	0.083	0.007	0.001	0.46	0.168	0.185	0.65	0.049	0.106	0.343	0.312	0.097	0.131	0.204143		Anaerostipes
Anaerotignum	0.001	0.016	0.008	0.015	0.007	0.003	0.001	0	0.001	0	0.007	0.007	0.006	0.002	0.00528571		0.007	0.005	0.003	0.002	0.002	0.002	0.01	0.001	0.004	0.031	0.002	0.003	0.003	0.002	0.0055		0.001	0.035	0.001	0.002	0.004	0.002	0.004	0.01	0.018	0.01	0.002	0.006	0.014	0.001	0.00785714		Anaerotignum
Anaplasma	0	0	0	0	0	0	0	0	0	0	0	0	0	0	0		0	0	0	0	0	0	0	0	0	0	0	0	0	0	0		0	0	0	0	0	0	0	0	0	0	0	0	0	0.001	7.14286e-05		Anaplasma
Anderseniella	0	0	0	0	0	0.001	0	0	0	0	0	0	0	0	7.14286e-05		0	0	0	0.019	0	0	0	0	0	0	0	0	0	0.008	0.00192857		0.011	0.001	0	0	0	0	0	0	0	0	0	0	0	0.001	0.000928571		Anderseniella
Aneurinibacillus	0.002	0.002	0.001	0.001	0	0.003	0	0	0.001	0	0.004	0	0.007	0	0.0015		0	0.002	0.001	0.003	0.002	0.002	0.001	0.001	0	0.001	0.003	0.005	0.002	0.002	0.00178571		0.005	0.002	0.002	0.009	0.001	0.007	0.007	0.002	0.001	0.001	0.001	0.001	0.001	0.005	0.00321429		Aneurinibacillus
Anoxybacillus	0	0.001	0.002	0.001	0	0	0.001	0	0.002	0	0	0	0	0.002	0.000642857		0.003	0	0.001	0.001	0	0.006	0	0.001	0	0.002	0.002	0.002	0	0.002	0.00142857		0.005	0.008	0.001	0.002	0.001	0	0	0.003	0	0.001	0.004	0	0.002	0.004	0.00221429		Anoxybacillus
Aquifex	0	0	0	0	0	0	0	0	0	0	0	0	0	0	0		0	0	0	0	0	0	0	0	0	0	0	0	0	0	0		0	0	0	0	0	0	0	0	0	0	0	0	0	0	0		Aquifex
Aquimarina	0	0	0	0	0	0	0	0	0	0	0	0	0	0	0		0	0	0	0	0	0	0	0	0	0	0	0	0	0	0		0	0	0	0	0	0	0	0	0	0	0	0	0	0	0		Aquimarina
Aquitalea	0	0	0	0	0	0	0	0	0	0	0	0	0	0	0		0	0	0	0.002	0	0	0	0	0	0	0	0	0	0.001	0.000214286		0.003	0	0	0	0	0	0	0	0	0	0	0	0	0	0.000214286		Aquitalea
Arachidicoccus	0	0	0	0	0	0	0	0	0	0	0	0	0	0	0		0	0	0	0	0	0	0	0	0	0	0	0	0	0	0		0	0	0	0.001	0	0	0	0	0	0	0	0	0	0	7.14286e-05		Arachidicoccus
Arcanobacterium	0.001	0.001	0.012	0	0.002	0.001	0	0.001	0	0	0.002	0.003	0.002	0.001	0.00185714		0.001	0.001	0.001	0	0.002	0.007	0	0	0	0.005	0.001	0	0.001	0.002	0.0015		0	0.002	0	0.002	0	0.001	0.002	0	0.002	0.008	0.001	0.001	0.001	0.001	0.0015		Arcanobacterium
Arcobacter	0	0	0	0	0	0	0	0	0	0	0	0	0	0	0		0	0	0	0.002	0	0	0.001	0	0	0	0	0	0	0	0.000214286		0	0	0	0	0	0	0	0	0	0	0	0	0	0	0		Arcobacter
Arcticibacterium	0	0.011	0	0.001	0	0	0	0	0.01	0.007	0	0.009	0	0.01	0.00342857		0	0	0	0	0.004	0.008	0	0	0.004	0	0	0	0	0	0.00114286		0.007	0	0	0.022	0	0	0.014	0.002	0.005	0	0.012	0	0.01	0.004	0.00542857		Arcticibacterium
Arsenicicoccus	0	0	0	0	0	0	0	0	0	0.001	0	0	0	0	7.14286e-05		0	0	0	0	0	0	0	0	0	0	0	0	0	0	0		0	0	0	0	0	0	0	0	0	0	0	0	0	0	0		Arsenicicoccus
Arsenophonus	0	0	0	0	0	0	0	0	0	0	0	0	0	0	0		0	0.004	0	0	0	0	0	0	0	0	0	0	0	0.001	0.000357143		0	0	0	0	0	0	0	0	0.001	0.001	0	0	0	0.001	0.000214286		Arsenophonus
Arthrobacter	0	0	0	0	0	0	0	0	0	0.001	0	0	0	0	7.14286e-05		0	0	0	0	0	0	0	0	0	0	0	0	0	0	0		0	0	0	0	0	0	0	0	0	0	0	0	0	0	0		Arthrobacter
Asticcacaulis	0.078	0.056	0.023	0.015	0.009	0.036	0.013	0.007	0.011	0.032	0.042	0.009	0.024	0.184	0.0385		0.163	0.025	0.076	0.421	0.092	0.019	0.036	0.024	0.018	0.023	0.02	0.026	0.011	0.388	0.0958571		0.492	0.16	0.024	0.091	0.009	0.033	0.021	0.119	0.035	0.01	0.01	0.006	0.126	0.17	0.0932857		Asticcacaulis
Atopobium	0.114	0.004	0.012	0.002	0.007	0.04	0.029	0.03	0.004	0.006	0.05	0.016	0.007	0.006	0.0233571		1.114	0.001	0	0.021	0.08	0.074	0.001	0.002	0.003	0.004	0.005	0.005	0.001	0.007	0.0941429		0.001	0.001	0.006	0.001	0.001	0.002	0.197	0.025	0.002	0.005	0.205	0.005	0.001	0.008	0.0328571		Atopobium
Aureimonas	0	0	0	0	0.001	0	0	0	0	0	0	0	0	0.001	0.000142857		0	0	0	0.025	0	0.026	0	0	0	0	0	0	0	0.055	0.00757143		0.006	0	0	0	0	0	0	0	0	0	0	0	0.002	0	0.000571429		Aureimonas
Auricoccus	0	0	0.001	0	0	0.003	0	0	0	0	0	0	0	0	0.000285714		0	0	0	0	0	0	0	0	0	0	0	0	0	0	0		0	0	0	0	0	0	0	0	0	0	0	0	0	0	0		Auricoccus
Auritidibacter	0	0	0	0	0	0	0.001	0	0.008	0.001	0	0	0	0.001	0.000785714		0	0	0.001	0	0	0	0	0	0	0	0	0	0	0	7.14286e-05		0	0	0.001	0	0	0.001	0	0.001	0	0	0.001	0	0.002	0	0.000428571		Auritidibacter
Austwickia	0.001	0	0	0.001	0.003	0.001	0.001	0.009	0.001	0.009	0.003	0	0.001	0	0.00214286		0.008	0.001	0.001	0.002	0.001	0.001	0.001	0.001	0.002	0.001	0.002	0.002	0.001	0.001	0.00178571		0.003	0.001	0	0.001	0.001	0.002	0.009	0.004	0.002	0.001	0	0	0.001	0.003	0.002		Austwickia
Azorhizobium	0	0	0	0	0	0	0	0	0	0	0	0	0	0	0		0	0.002	0	0	0	0	0	0	0	0	0	0	0	0.021	0.00164286		0	0	0	0	0	0	0	0	0	0	0	0	0	0	0		Azorhizobium
Azospira	0	0	0	0.001	0	0	0	0	0	0	0	0	0	0	7.14286e-05		0	0	0	0	0	0	0	0	0	0	0	0	0	0	0		0	0	0	0	0	0	0	0	0	0	0	0	0	0	0		Azospira
Azospirillum	0	0	0	0	0	0	0	0	0	0	0	0	0	0.003	0.000214286		0	0.004	0	0	0	0	0	0	0	0	0	0	0	0	0.000285714		0	0	0	0	0	0	0	0	0	0	0	0	0	0	0		Azospirillum
Azotobacter	0	0	0.001	0	0	0	0	0	0	0	0	0	0	0	7.14286e-05		0	0	0	0.913	0	0	0	0	0	0.006	0	0	0	0.337	0.0897143		0.314	0	0	0	0	0	0	0.025	0	0	0.003	0	0	0	0.0244286		Azotobacter
Bacillus	0.431	0.622	1.389	0.342	0.364	0.462	0.472	0.171	0.77	0.925	0.344	1.883	0.273	4.013	0.890071		0.8	0.343	0.498	1.509	0.317	1.537	1.432	0.353	0.705	1.82	1.125	0.674	0.453	0.556	0.865857		1.22	6.807	0.45	0.444	2.282	0.744	2.14	5.808	0.804	1.969	3.599	1.966	0.934	1.031	2.157		Bacillus
Bacterioplanes	0	0	0	0	0	0	0	0	0	0	0	0	0	0	0		0	0	0	0	0	0	0	0	0	0	0	0	0	0	0		0	0	0	0	0.001	0	0	0	0	0	0	0	0	0	7.14286e-05		Bacterioplanes
Bacteriovorax	0	0	0	0	0	0	0	0	0	0.001	0	0	0	0	7.14286e-05		0	0	0	0.001	0	0.005	0	0	0	0	0	0	0	0.001	0.0005		0.001	0	0	0	0	0	0	0	0	0	0	0.001	0	0.001	0.000214286		Bacteriovorax
Bacteroides	0.121	5.101	0.275	0.076	50.138	0.841	2.99	46.261	15.538	9.279	0.395	1.477	0.066	15.463	10.5729		10.954	0.057	0.135	0.444	0.367	3.037	4.064	0.63	7.679	1.66	0.239	0.102	1.092	3.082	2.39586		0.972	1.269	1.843	40.669	4.365	1.208	9.764	13.52	7.217	1.211	4.228	2.889	8.316	0.65	7.00864		Bacteroides
Barnesiella	0.001	0.008	0.004	0.001	0.001	0.001	0.051	0.062	0.001	0.001	0	0.006	0.001	0.003	0.0100714		0.007	0.004	0.002	0.002	0.034	0.393	0.006	0.085	0.013	0.02	0.008	0.002	0.009	0.103	0.0491429		0.09	0.18	0.001	0.004	0.001	0.159	0.242	0.001	0.004	0.13	1.158	0	0.015	0.071	0.146857		Barnesiella
Bartonella	0	0	0.024	0	0	0	0	0	0	0	0	0.01	0	0	0.00242857		0.054	0	0.001	1.134	0	0	0	0	0	0.007	0	0	0	0.264	0.104286		0.746	0.096	0	0.004	0	0	0	0	0	0.004	0	0.012	0	0.077	0.0670714		Bartonella
Basilea	0	0	0	0	0	0	0	0	0	0	0	0	0	0	0		0	0	0	0.001	0	0	0	0	0	0	0	0	0	0	7.14286e-05		0.001	0	0	0	0	0	0	0	0	0	0.001	0	0	0	0.000142857		Basilea
Bdellovibrio	0	0	0	0	0	0	0	0	0	0	0	0	0	0	0		0	0	0.001	0	0	0	0	0	0	0	0	0	0	0	7.14286e-05		0	0	0	0	0	0	0	0	0	0	0	0	0	0	0		Bdellovibrio
Beggiatoa	0	0.001	0	0	0	0.001	0	0	0.001	0	0	0.001	0	0	0.000285714		0.001	0.001	0.001	0.001	0.001	0.001	0	0	0	0.001	0	0.001	0.001	0	0.000642857		0.001	0	0	0.001	0.001	0.001	0.002	0.001	0.001	0	0	0	0	0.002	0.000714286		Beggiatoa
Beijerinckia	0.009	0.059	0.001	0.027	0.007	0.017	0.001	0	0	0	0	0	0.004	0.339	0.0331429		0.113	0.002	0.065	2.356	0.144	0	0	0	0.001	0	0	0	0	0.938	0.2585		1.865	0.774	0	0.159	0	0	0	0.082	0	0	0	0	0.378	0.567	0.273214		Beijerinckia
Belliella	0	0	0	0	0	0	0	0	0	0	0	0.004	0	0	0.000285714		0	0	0	0	0	0	0	0	0	0	0	0	0	0	0		0	0	0	0	0	0	0	0	0	0	0	0	0	0	0		Belliella
Bibersteinia	0	0	0.009	0.002	0.002	0.001	0.001	0.009	0.001	0.003	0.003	0.012	0	0.001	0.00314286		0.001	0.001	0.004	0.005	0.005	0.005	0.001	0.003	0.006	0.004	0.001	0.002	0.008	0.001	0.00335714		0.004	0.003	0	0.002	0.011	0.007	0	0.001	0.005	0.008	0.001	0.013	0.001	0.002	0.00414286		Bibersteinia
Bifidobacterium	39.115	6.845	0.687	8.397	2.104	2.039	59.555	41.618	21.172	24.678	9.91	0.225	3.304	10.314	16.4259		15.467	20.05	1.769	1.304	3.941	5.263	4.627	14.55	0.387	0.553	0.467	0.489	1.376	17.237	6.24857		3.008	2.206	33.419	0.966	2.061	10.303	2.079	19.453	0.17	0.259	2.94	2.431	35.632	8.452	8.81279		Bifidobacterium
Blastochloris	0	0	0	0	0	0	0	0	0	0	0	0	0	0	0		0	0	0	0	0	0	0	0	0	0	0	0	0	0.007	0.0005		0.009	0	0.004	0	0	0	0	0	0	0	0	0	0	0	0.000928571		Blastochloris
Blattabacterium	0	0	0	0	0	0	0	0	0	0	0	0.001	0	0	7.14286e-05		0	0	0	0	0	0	0	0	0	0	0	0	0	0	0		0	0	0.001	0.001	0	0	0	0	0	0	0	0.001	0	0	0.000214286		Blattabacterium
Blautia	0	0	0.006	0	0	0.009	0	0	0.059	0.1	0	0	0	0	0.0124286		0.004	0	0	0.016	0	0.063	0.014	0.014	0	0	0.164	0.112	0.032	0.01	0.0306429		0	0.023	0.035	0.002	0	0.078	0.068	0.03	0	0.006	0.038	0	0.015	0	0.0210714		Blautia
Bordetella	0	0	0	0	0.001	0	0.001	0	0	0	0	0	0	0	0.000142857		0.001	0	0	0	0	0	0	0	0	0	0	0.001	0	0	0.000142857		0	0	0	0	0	0	0	0	0.001	0.001	0	0	0	0	0.000142857		Bordetella
Borrelia	0	0	0	0	0	0	0	0	0	0	0	0	0	0	0		0	0	0	0	0	0	0	0	0	0	0	0.001	0	0	7.14286e-05		0	0	0	0.001	0	0	0	0	0	0	0.001	0	0	0	0.000142857		Borrelia
Bosea	0.006	0.003	0	0	0	0.015	0.001	0	0	0	0	0	0	0.035	0.00428571		0	0	0	0.781	0.029	0.029	0	0	0	0.001	0	0	0	0.179	0.0727857		0.723	0.036	0	0.013	0	0	0	0.002	0	0	0	0	0.032	0.047	0.0609286		Bosea
Brachybacterium	0	0.001	0	0	0	0	0.004	0.002	0	0	0	0	0	0	0.0005		0	0	0.001	0	0	0	0	0	0	0	0	0	0	0.008	0.000642857		0.054	0	0	0	0	0	0	0.001	0	0	0.005	0	0	0	0.00428571		Brachybacterium
Brachyspira	0	0	0	0	0	0	0	0	0.016	0	0	0	0.001	0	0.00121429		0	0	0	0	0	0	0.001	0	0	0.001	0	0	0	0	0.000142857		0	0	0	0	0	0.002	0	0	0	0	0	0	0	0.023	0.00178571		Brachyspira
Bradymonas	0	0	0	0	0	0	0	0	0	0	0	0	0	0	0		0	0	0	0	0	0	0	0	0	0	0	0	0	0	0		0	0	0	0	0	0	0	0	0	0	0	0	0	0	0		Bradymonas
Bradyrhizobium	0	0	0	0	0	0	0	0	0	0	0	0.001	0	0	7.14286e-05		0	0	0	0	0	0	0	0	0	0	0	0	0	0	0		0	0	0	0	0	0	0	0	0	0.002	0	0	0	0	0.000142857		Bradyrhizobium
Breoghania	0	0	0	0	0	0	0	0	0	0	0	0	0	0	0		0	0	0	0	0	0	0	0	0	0	0	0	0	0	0		0	0	0	0	0	0	0	0	0	0	0	0	0.003	0	0.000214286		Breoghania
Brevefilum	0	0.001	0.001	0	0	0	0	0	0	0	0.001	0	0	0	0.000214286		0.001	0.001	0	0.002	0.005	0	0	0	0	0	0	0	0	0.001	0.000714286		0.001	0	0	0	0	0	0	0	0	0	0	0	0	0	7.14286e-05		Brevefilum
Brevibacillus	0	0	0.001	0.001	0	0	0.001	0	0	0	0	0	0	0	0.000214286		0.001	0.001	0	0.012	0	0	0	0.001	0	0.001	0	0	0	0	0.00114286		0.003	0.007	0	0.001	0	0.001	0	0	0	0.001	0	0	0	0.001	0.001		Brevibacillus
Brevibacterium	0	0	0	0	0	0	0	0	0	0	0	0	0	0	0		0	0	0	0	0	0	0	0	0	0	0	0	0	0	0		0	0.035	0	0	0	0	0	0	0	0	0	0	0	0	0.0025		Brevibacterium
Brevundimonas	0	0	0	0	0	0	0	0	0	0	0	0	0	0	0		0.047	0	0.028	4.171	0	0	0	0	0	0	0	0	0	1.234	0.391429		1.26	0.127	0	0	0	0	0	0	0	0	0	0	0	0.049	0.102571		Brevundimonas
Brochothrix	0.002	0.003	0	0	0.003	0.001	0.002	0	0.002	0.001	0.001	0.001	0.002	0.003	0.0015		0	0	0.002	0	0.002	0.002	0.001	0.002	0.001	0.002	0.003	0	0	0.001	0.00114286		0.004	0.001	0	0.006	0	0.002	0.003	0.001	0	0.001	0.003	0.001	0.003	0.004	0.00207143		Brochothrix
Brucella	0	0	0	0	0	0	0	0	0	0	0	0	0.002	0	0.000142857		0	0	0	1.043	0	0	0	0	0	0	0.005	0	0	0.165	0.0866429		0.436	0.148	0.008	0	0	0	0	0	0.093	0	0	0	0	0.075	0.0542857		Brucella
Buchnera	0.025	0.007	0.002	0.001	0.005	0.001	0.004	0	0.001	0	0.027	0.001	0.007	0.001	0.00585714		0.013	0.002	0.029	0.006	0.048	0.002	0.002	0.004	0.001	0.002	0.004	0.016	0.003	0.013	0.0103571		0.007	0.002	0	0.006	0	0.01	0.004	0.002	0.017	0.001	0	0.001	0.005	0.027	0.00585714		Buchnera
Burkholderia	0.009	0.001	0.002	0.022	0.004	0	0.015	0	0.015	0.002	0	0	0.005	0	0.00535714		0.021	0	0	0.345	0	0.041	0	0	0	0.02	0.002	0.001	0	0.126	0.0397143		0.193	0.053	0	0.002	0.002	0.018	0.001	0.019	0.103	0	0.004	0.002	0.022	0.012	0.0307857		Burkholderia
Butyrivibrio	0.001	0.001	0.006	0	0.001	0.003	0.012	0.008	0.126	0.035	0.002	0.003	0.002	0.001	0.0143571		0.005	0.001	0	0	0.009	0.096	0	0.011	0.002	0.002	0.009	0.004	0.004	0.006	0.0106429		0	0.027	0.003	0	0	0.068	0.003	0.001	0	0	0.019	0.005	0.009	0	0.00964286		Butyrivibrio
Caldanaerobacter	0.015	0	0.007	0.003	0	0	0	0	0.005	0.021	0	0.003	0	0.003	0.00407143		0	0	0	0	0.019	0.025	0	0	0	0	0.006	0.012	0.004	0	0.00471429		0.005	0.014	0.004	0	0.005	0.01	0.004	0.09	0	0.004	0.004	0	0.008	0	0.0105714		Caldanaerobacter
Caldicellulosiruptor	0	0	0	0	0	0	0	0	0	0	0	0.001	0	0	7.14286e-05		0	0	0	0	0	0	0	0	0	0	0	0	0	0	0		0	0	0	0	0	0	0	0	0	0	0	0	0	0	0		Caldicellulosiruptor
Caldilinea	0.002	0.009	0.019	0	0.032	0.002	0.008	0.042	0.021	0.019	0.004	0.134	0.002	0.043	0.0240714		0.017	0.002	0.009	0.003	0.008	0.012	0.004	0.009	0.01	0.049	0.002	0.003	0.018	0.013	0.0113571		0.032	0.018	0.002	0.037	0.006	0.009	0.044	0.014	0.031	0.037	0.043	0.006	0.021	0.008	0.022		Caldilinea
Caldisericum	0	0	0	0	0.001	0	0	0.002	0	0	0	0.001	0	0.001	0.000357143		0.001	0	0	0	0.001	0.001	0	0	0	0.002	0	0.001	0	0	0.000428571		0	0	0	0.001	0	0.001	0.002	0.001	0	0.001	0.001	0	0	0	0.0005		Caldisericum
Calditerrivibrio	0	0	0	0.001	0	0	0.001	0	0	0	0.001	0	0	0	0.000214286		0.001	0.001	0.001	0	0	0.004	0	0	0	0.001	0.002	0.001	0.001	0.003	0.00107143		0	0	0.001	0.002	0.001	0	0	0	0.001	0	0	0	0.001	0.005	0.000785714		Calditerrivibrio
Caldithrix	0	0	0	0	0	0.001	0	0	0	0	0	0	0	0	7.14286e-05		0	0	0	0	0	0	0	0	0	0.001	0	0	0	0	7.14286e-05		0	0	0	0	0	0	0	0	0	0	0	0	0	0	0		Caldithrix
Calothrix	0	0	0	0	0	0	0	0	0	0	0.004	0	0	0	0.000285714		0	0	0	0	0	0	0	0	0	0	0	0	0	0	0		0	0.008	0	0	0	0	0	0	0	0	0	0	0	0	0.000571429		Calothrix
Campylobacter	0.001	0	0.004	0	0.001	0.001	0.015	0	0	0	0	0	0	0	0.00157143		0	0	0	0	0	0	0	0	0	0.002	0.005	0	0	0	0.0005		0	0	0	0	0	0.008	0	0	0.002	0	0	0	0	0	0.000714286		Campylobacter
Candidatus Accumulibacter	0	0	0	0	0	0	0	0	0	0.001	0	0	0	0	7.14286e-05		0	0	0	0.002	0	0.005	0	0	0	0.001	0	0.001	0	0	0.000642857		0	0	0	0	0.001	0	0.004	0	0	0	0	0	0	0	0.000357143		Candidatus Accumulibacter
Candidatus Amoebophilus	0	0	0.003	0	0	0	0	0	0	0.001	0	0.002	0	0	0.000428571		0	0	0	0	0	0	0	0.004	0	0	0	0	0	0	0.000285714		0.001	0.01	0	0	0	0.001	0	0.001	0.001	0.001	0	0.001	0	0	0.00114286		Candidatus Amoebophilus
Candidatus Aquiluna	0.003	0.005	0	0	0.001	0.019	0.001	0.001	0	0.003	0	0.002	0.007	0	0.003		0.004	0.001	0.002	0.024	0	0.001	0.001	0	0	0.002	0.001	0	0	0.013	0.0035		0.002	0.019	0	0.001	0	0.002	0.001	0.002	0.001	0	0	0.001	0.001	0.001	0.00221429		Candidatus Aquiluna
Candidatus Atelocyanobacterium	0	0	0	0	0.004	0	0	0	0	0.003	0	0	0	0.005	0.000857143		0	0	0	0	0	0.006	0	0	0	0	0	0	0	0	0.000428571		0.048	0	0	0.006	0	0	0.009	0	0	0	0.014	0	0	0	0.0055		Candidatus Atelocyanobacterium
Candidatus Azobacteroides	0	0	0.001	0	0.001	0	0	0	0.012	0.008	0.004	0.003	0	0.015	0.00314286		0	0.001	0	0.001	0	0.002	0	0	0.001	0.001	0	0	0.004	0	0.000714286		0.001	0.002	0	0	0	0	0.026	0	0	0.002	0.086	0	0.001	0	0.00842857		Candidatus Azobacteroides
Candidatus Babela	0.001	0	0.001	0.001	0	0	0.002	0.001	0.001	0	0.001	0	0.001	0	0.000642857		0	0.001	0	0	0	0	0	0.002	0	0	0	0	0	0.001	0.000285714		0	0	0.001	0	0	0	0	0.001	0	0	0	0	0.007	0.001	0.000714286		Candidatus Babela
Candidatus Blochmannia	0.001	0	0.005	0	0	0	0.008	0	0.001	0.001	0.001	0.002	0.001	0.001	0.0015		0.001	0.002	0	0.002	0.003	0	0.001	0	0.001	0.003	0.001	0	0.003	0	0.00121429		0.001	0.023	0.001	0.001	0.004	0.004	0.006	0.001	0.004	0.005	0.001	0	0.001	0.001	0.00378571		Candidatus Blochmannia
Candidatus Cardinium	0.001	0.001	0	0	0.001	0	0.001	0	0	0.001	0.001	0	0.001	0	0.0005		0	0.001	0	0	0.002	0.004	0.004	0	0.002	0	0	0	0.001	0	0.001		0	0.001	0	0.001	0.004	0.002	0.002	0.001	0.003	0.001	0.001	0.001	0.003	0.001	0.0015		Candidatus Cardinium
Candidatus Carsonella	0	0	0	0	0	0	0.001	0	0	0	0.001	0	0.001	0	0.000214286		0	0.001	0	0.001	0.002	0	0	0	0	0	0.001	0.001	0	0.001	0.0005		0	0	0	0	0	0	0	0	0	0	0	0	0	0	0		Candidatus Carsonella
Candidatus Cloacimonas	0	0	0	0	0	0	0	0	0	0	0	0	0	0	0		0	0	0	0	0	0	0	0	0	0	0	0	0	0	0		0	0	0	0	0	0	0	0.001	0	0	0	0	0	0	7.14286e-05		Candidatus Cloacimonas
Candidatus Cyclonatronum	0	0	0	0	0	0	0	0	0	0.001	0	0	0	0.003	0.000285714		0	0	0	0	0	0	0	0	0	0	0	0	0	0	0		0	0.001	0	0	0	0.001	0	0	0.003	0	0	0	0	0	0.000357143		Candidatus Cyclonatronum
Candidatus Desulfofervidus	0	0	0.001	0	0	0.001	0	0	0	0	0	0	0	0	0.000142857		0.001	0	0.001	0.009	0	0	0	0	0	0	0	0	0	0.004	0.00107143		0.002	0	0	0	0	0	0	0.001	0	0	0	0	0.001	0	0.000285714		Candidatus Desulfofervidus
Candidatus Desulforudis	0	0	0	0	0	0	0	0	0	0	0	0	0	0	0		0	0	0	0	0	0	0	0	0	0	0	0	0	0	0		0	0	0	0	0	0	0	0	0	0	0	0	0	0	0		Candidatus Desulforudis
Candidatus Endolissoclinum	0	0	0	0	0	0	0	0	0	0	0.001	0	0	0	7.14286e-05		0	0	0	0	0	0.001	0	0	0	0	0	0	0	0	7.14286e-05		0	0	0.001	0	0	0	0	0	0.001	0	0	0	0	0	0.000142857		Candidatus Endolissoclinum
Candidatus Evansia	0	0	0	0	0	0	0.001	0	0	0	0	0	0	0	7.14286e-05		0	0	0	0	0	0	0	0	0	0	0	0	0	0.001	7.14286e-05		0	0	0.002	0	0	0.002	0.001	0	0	0	0	0	0	0	0.000357143		Candidatus Evansia
Candidatus Fokinia	0	0	0	0	0	0.001	0.001	0	0	0	0	0	0	0.002	0.000285714		0.001	0	0	0	0	0	0	0	0.001	0	0	0	0	0	0.000142857		0	0.001	0.001	0	0	0	0	0	0	0	0	0	0.001	0	0.000214286		Candidatus Fokinia
Candidatus Fonsibacter	0	0	0	0	0	0	0	0	0	0	0	0	0	0	0		0	0	0	0	0	0	0	0	0	0	0	0	0	0	0		0.001	0	0	0	0	0	0	0	0	0	0	0	0	0	7.14286e-05		Candidatus Fonsibacter
Candidatus Fukatsuia	0.003	0.004	0	0.001	0.002	0.001	0.001	0.001	0	0.001	0.002	0	0.002	0.001	0.00135714		0.002	0.005	0.002	0.006	0.005	0	0	0	0.001	0	0	0.003	0	0.001	0.00178571		0.001	0	0	0.003	0	0.001	0	0	0.001	0	0	0	0.002	0.001	0.000642857		Candidatus Fukatsuia
Candidatus Gullanella	0.005	0.005	0.004	0.001	0.001	0.003	0	0.001	0.001	0.004	0.002	0.007	0.002	0.003	0.00278571		0.002	0.002	0.003	0.044	0.012	0.004	0.004	0.004	0.007	0.007	0.003	0.001	0.005	0.017	0.00821429		0.028	0.005	0.003	0.007	0.008	0.005	0.004	0.004	0.009	0.008	0.005	0.005	0.001	0.006	0.007		Candidatus Gullanella
Candidatus Hamiltonella	0.001	0.001	0	0	0	0	0	0	0	0	0	0	0	0	0.000142857		0.001	0	0.002	0	0	0	0	0.001	0	0	0	0	0.001	0	0.000357143		0	0.001	0	0.002	0	0	0.001	0	0	0	0	0	0	0	0.000285714		Candidatus Hamiltonella
Candidatus Hoaglandella	0	0	0	0	0	0	0	0	0	0	0	0	0	0	0		0.002	0	0.001	0	0	0	0	0	0	0	0	0	0	0	0.000214286		0	0	0	0	0	0	0	0	0	0	0	0	0	0	0		Candidatus Hoaglandella
Candidatus Ishikawaella	0	0.004	0	0	0	0	0.001	0	0	0	0.001	0	0.001	0	0.0005		0.001	0.001	0.004	0	0.002	0	0	0	0	0.001	0.001	0.001	0	0.001	0.000857143		0	0	0	0.002	0	0.001	0	0.001	0.001	0	0	0	0	0.001	0.000428571		Candidatus Ishikawaella
Candidatus Izimaplasma	0	0	0	0	0	0	0	0	0	0	0	0	0	0.003	0.000214286		0	0	0	0.001	0	0	0	0	0	0	0	0	0	0	7.14286e-05		0	0	0	0	0	0	0	0.001	0	0	0	0	0	0	7.14286e-05		Candidatus Izimaplasma
Candidatus Koribacter	0.004	0	0.002	0	0.001	0.001	0.002	0.001	0.001	0.005	0	0.002	0.001	0.001	0.0015		0	0.001	0	0	0	0	0	0	0	0.001	0	0.001	0	0.001	0.000285714		0	0.001	0.001	0	0.001	0.001	0.001	0.001	0	0	0	0.001	0.001	0	0.000571429		Candidatus Koribacter
Candidatus Kuenenia	0	0	0.001	0	0	0	0.001	0	0	0	0	0	0	0	0.000142857		0	0	0	0	0.001	0	0	0	0	0	0	0	0.001	0	0.000142857		0	0.001	0	0	0	0	0.001	0	0.001	0	0	0	0	0	0.000214286		Candidatus Kuenenia
Candidatus Methylopumilus	0	0	0	0	0	0	0	0	0	0	0	0	0	0	0		0	0	0	0	0	0.115	0	0	0	0	0.004	0	0	0	0.0085		0	0	0	0	0	0	0	0	0	0	0	0	0	0	0		Candidatus Methylopumilus
Candidatus Mikella	0.022	0.023	0.004	0.004	0.011	0.002	0.007	0	0.001	0.001	0.038	0.001	0.018	0.003	0.00964286		0.023	0.013	0.041	0.02	0.047	0.003	0.002	0.001	0.001	0.005	0.01	0.017	0	0.016	0.0142143		0.006	0.007	0	0.014	0	0.01	0.006	0.002	0.033	0.001	0.001	0	0.006	0.02	0.00757143		Candidatus Mikella
Candidatus Nanopelagicus	0	0	0	0	0	0.005	0	0	0	0	0	0	0	0	0.000357143		0	0	0	0	0	0	0	0	0	0	0	0	0	0	0		0	0	0	0	0	0	0	0	0	0	0	0	0	0	0		Candidatus Nanopelagicus
Candidatus Nasuia	0	0	0	0	0	0	0	0	0	0	0	0	0	0	0		0	0	0	0	0	0	0	0	0	0.001	0	0	0	0	7.14286e-05		0	0	0	0	0	0	0	0	0	0	0	0	0	0	0		Candidatus Nasuia
Candidatus Nitrosoglobus	0	0	0	0	0	0	0	0	0	0	0	0	0	0	0		0	0	0	0	0.001	0	0	0	0	0	0	0	0	0	7.14286e-05		0	0	0	0	0	0	0	0	0	0	0	0	0	0	0		Candidatus Nitrosoglobus
Candidatus Nucleicultrix	0	0	0	0	0	0	0	0	0	0.001	0	0	0	0.001	0.000142857		0	0	0	0	0	0	0	0	0	0	0	0	0.001	0	7.14286e-05		0	0	0	0	0	0	0	0	0	0	0	0	0	0	0		Candidatus Nucleicultrix
Candidatus Paracaedibacter	0	0	0.001	0	0.001	0	0	0	0	0.001	0	0	0	0	0.000214286		0	0	0	0.001	0.001	0	0	0	0.001	0	0	0	0	0.001	0.000285714		0	0	0	0.001	0	0	0.001	0.001	0	0	0.001	0	0	0.001	0.000357143		Candidatus Paracaedibacter
Candidatus Pelagibacter	0	0	0	0	0	0	0	0	0	0	0	0	0.001	0	7.14286e-05		0	0	0	0.009	0	0	0	0	0	0	0	0	0	0.002	0.000785714		0.005	0	0	0	0	0	0	0	0	0	0.002	0	0	0	0.0005		Candidatus Pelagibacter
Candidatus Phaeomarinobacter	0	0	0	0	0	0	0	0	0	0	0	0	0	0	0		0	0	0	0.002	0	0	0	0	0	0	0	0	0.001	0.001	0.000285714		0.005	0	0	0	0	0	0	0	0	0.001	0	0	0	0.001	0.0005		Candidatus Phaeomarinobacter
Candidatus Phycorickettsia	0	0	0.001	0	0	0	0	0	0	0	0	0	0	0	7.14286e-05		0	0	0	0.001	0.001	0	0	0	0	0.001	0	0	0	0.001	0.000285714		0.001	0	0.001	0	0	0	0	0	0	0	0	0.001	0	0	0.000214286		Candidatus Phycorickettsia
Candidatus Phytoplasma	0.001	0	0.001	0	0	0.002	0.001	0	0	0	0	0.001	0.001	0	0.0005		0	0	0	0	0	0.002	0	0.002	0	0.005	0	0	0.009	0	0.00128571		0	0.001	0	0	0.001	0.001	0.001	0	0	0.014	0	0.001	0.001	0.001	0.0015		Candidatus Phytoplasma
Candidatus Planktophila	0	0	0	0	0	0	0	0	0	0.003	0	0.001	0	0	0.000285714		0	0	0	0.015	0	0	0	0	0	0	0	0	0	0	0.00107143		0	0	0	0	0	0	0	0	0	0	0	0	0	0.002	0.000142857		Candidatus Planktophila
Candidatus Profftella	0	0	0	0	0	0.001	0.001	0	0	0	0	0	0	0	0.000142857		0	0	0	0.001	0	0.001	0	0	0	0	0	0	0	0	0.000142857		0.001	0	0	0	0.001	0	0.001	0	0.001	0	0	0	0	0	0.000285714		Candidatus Profftella
Candidatus Promineofilum	0.001	0	0	0	0	0	0	0	0	0	0	0	0	0	7.14286e-05		0	0	0	0	0	0.001	0	0	0	0.001	0	0	0	0.001	0.000214286		0.001	0.002	0	0	0	0.001	0	0.001	0	0	0	0	0.001	0.001	0.0005		Candidatus Promineofilum
Candidatus Protochlamydia	0	0	0	0	0	0	0	0	0	0	0	0.002	0	0	0.000142857		0	0	0	0	0	0	0	0	0	0	0	0	0	0.001	7.14286e-05		0	0	0	0	0	0	0.001	0	0	0	0	0	0	0	7.14286e-05		Candidatus Protochlamydia
Candidatus Puniceispirillum	0	0	0	0	0	0	0	0	0	0	0	0	0	0	0		0	0.001	0	0.136	0	0	0	0	0	0	0	0	0	0.018	0.0110714		0.132	0.016	0.001	0.001	0	0	0	0	0	0	0	0	0	0.012	0.0115714		Candidatus Puniceispirillum
Candidatus Purcelliella	0.001	0	0.001	0	0	0	0.001	0	0	0	0.002	0	0	0	0.000357143		0.002	0.001	0.001	0	0.002	0.001	0	0	0	0	0.001	0.001	0	0	0.000642857		0	0	0	0.002	0	0	0	0	0.001	0	0	0	0	0.001	0.000285714		Candidatus Purcelliella
Candidatus Ruthia	0	0	0	0	0	0	0	0	0	0	0	0	0	0	0		0	0	0	0	0	0	0	0	0	0	0	0.001	0	0	7.14286e-05		0	0	0	0	0	0	0	0	0	0	0	0	0	0	0		Candidatus Ruthia
Candidatus Solibacter	0.001	0.001	0.004	0.001	0.001	0.003	0.011	0.005	0.009	0.009	0.014	0.003	0.007	0.008	0.0055		0.016	0	0.001	0.004	0.011	0.032	0.003	0.003	0.01	0.076	0.044	0.014	0.101	0.009	0.0231429		0.005	0.049	0.003	0.003	0.001	0.007	0.007	0.003	0.001	0.123	0.014	0.001	0.035	0.01	0.0187143		Candidatus Solibacter
Candidatus Sulcia	0	0	0.001	0	0	0	0.001	0	0	0	0	0.001	0	0	0.000214286		0	0	0	0.001	0.001	0	0	0	0	0	0.001	0	0.001	0.001	0.000357143		0	0	0.001	0.001	0	0.001	0.001	0	0.002	0	0	0.001	0	0.003	0.000714286		Candidatus Sulcia
Candidatus Symbiobacter	0.002	0	0	0	0	0.003	0	0	0	0	0	0	0.001	0	0.000428571		0.002	0	0.005	0.073	0	0.022	0.004	0	0	0.073	0.001	0.001	0	0.012	0.0137857		0.036	0.003	0	0.001	0.001	0	0	0.001	2.193	0	0	0	0.019	0.001	0.161071		Candidatus Symbiobacter
Candidatus Thioglobus	0	0	0	0	0	0	0	0	0	0	0	0	0	0	0		0	0	0	0	0	0	0	0	0	0.001	0	0	0	0	7.14286e-05		0	0	0	0	0	0	0	0.001	0	0	0	0	0	0	7.14286e-05		Candidatus Thioglobus
Candidatus Tremblaya	0	0	0	0	0	0	0	0	0	0	0	0	0	0	0		0	0	0	0.002	0	0	0	0	0	0	0	0.001	0	0	0.000214286		0.001	0	0	0	0	0	0	0	0.001	0	0	0	0	0.001	0.000214286		Candidatus Tremblaya
Candidatus Walczuchella	0	0	0	0	0	0	0	0	0	0	0	0	0	0	0		0	0	0	0	0	0	0	0	0	0	0	0	0	0	0		0	0	0	0	0	0	0	0	0	0	0	0	0	0	0		Candidatus Walczuchella
Candidatus Xiphinematobacter	0	0	0	0	0	0	0	0	0	0	0	0	0	0	0		0	0	0	0	0	0.016	0	0	0	0	0	0	0	0	0.00114286		0	0	0	0	0	0	0	0	0	0	0	0	0	0	0		Candidatus Xiphinematobacter
Capnocytophaga	0	0	0	0	0	0	0	0.004	0.009	0.004	0	0	0	0.001	0.00128571		0	0.001	0	0	0	0.003	0	0	0.001	0.002	0	0.002	0	0	0.000642857		0.005	0.001	0.001	0.001	0	0.001	0.003	0.002	0	0	0.01	0	0.003	0	0.00192857		Capnocytophaga
Carboxydocella	0	0	0	0	0	0	0	0	0	0	0	0	0	0	0		0	0	0	0	0.001	0	0	0	0.001	0	0	0	0	0	0.000142857		0	0	0	0	0	0	0	0	0	0	0	0	0	0	0		Carboxydocella
Carboxydothermus	0.001	0	0	0	0	0	0	0	0	0	0	0	0	0	7.14286e-05		0	0	0	0	0	0	0	0	0	0	0	0	0	0.006	0.000428571		0	0	0	0	0	0.001	0	0	0	0	0	0	0	0	7.14286e-05		Carboxydothermus
Carnobacterium	0	0.001	0	0	0	0.001	0	0	0	0	0	0	0	0	0.000142857		0	0	0.001	0	0	0	0	0	0	0	0	0	0	0	7.14286e-05		0	0	0	0.001	0	0	0	0	0.001	0	0	0	0	0	0.000142857		Carnobacterium
Catenovulum	0.005	0.003	0	0	0.003	0.001	0.002	0	0.005	0.005	0.002	0.002	0.003	0	0.00221429		0.005	0.001	0.01	0.004	0.01	0.009	0	0.002	0.001	0.001	0.002	0.005	0.001	0.007	0.00414286		0.007	0.003	0	0.003	0	0.003	0.001	0.002	0.005	0	0.005	0.001	0.003	0.008	0.00292857		Catenovulum
Caulobacter	0	0	0	0	0	0	0	0	0	0	0	0	0	0	0		0	0	0	0	0.011	0.011	0	0	0	0	0	0	0	0	0.00157143		0	0	0	0	0	0	0	0	0	0	0.002	0	0	0	0.000142857		Caulobacter
Cedecea	0	0	0	0	0	0	0	0	0	0	0	0	0	0	0		0	0	0	0	0	0	0	0	0	0	0	0	0	0	0		0	0	0	0	0	0	0	0	0	0	0	0	0	0	0		Cedecea
Celeribacter	0	0	0	0	0	0	0	0	0	0	0	0	0	0	0		0	0	0	0.021	0	0	0	0	0	0.002	0	0	0	0	0.00164286		0.04	0	0	0	0	0	0	0	0	0	0	0	0	0.002	0.003		Celeribacter
Cellulomonas	0	0	0	0	0	0	0	0	0	0	0	0	0	0	0		0	0	0	0	0	0	0	0	0	0	0	0	0	0	0		0	0	0.001	0	0	0	0	0	0.001	0	0	0	0	0	0.000142857		Cellulomonas
Cellulophaga	0	0	0	0	0	0	0	0	0	0	0	0	0	0	0		0	0	0	0	0	0	0	0	0	0	0	0	0	0	0		0	0	0	0	0	0	0	0	0	0	0	0	0	0	0		Cellulophaga
Cellulosilyticum	0.042	0.017	0.049	0.013	0.007	0.012	0.022	0.019	0.059	0.067	0.023	0.203	0.012	0.019	0.0402857		0.03	0.019	0.017	0.079	0.048	0.099	0.029	0.02	0.029	0.071	0.038	0.051	0.088	0.045	0.0473571		0.148	0.057	0.02	0.015	0.244	0.054	0.071	0.155	0.086	0.2	0.076	0.282	0.037	0.036	0.105786		Cellulosilyticum
Cellvibrio	0	0.001	0	0	0.001	0	0	0	0	0	0	0	0	0.001	0.000214286		0	0	0.001	0	0.001	0.066	0	0	0	0	0	0.001	0	0	0.00492857		0.001	0	0	0.003	0	0	0.001	0.002	0.001	0	0	0	0.001	0.001	0.000714286		Cellvibrio
Chamaesiphon	0	0	0	0	0	0	0	0	0	0	0	0	0	0	0		0	0	0	0	0	0	0	0	0	0	0	0	0	0	0		0	0	0	0	0	0	0	0	0	0	0	0	0	0	0		Chamaesiphon
Chania	0.003	0.014	0.001	0	0	0.001	0.001	0	0	0.001	0.002	0	0.001	0	0.00171429		0.002	0.001	0	0.004	0.007	0	0	0.001	0	0.001	0.001	0	0.002	0.001	0.00142857		0.001	0	0	0.003	0	0	0	0	0.024	0	0.001	0	0	0.002	0.00221429		Chania
Chelativorans	0	0	0.001	0	0	0.001	0.001	0	0	0.003	0.002	0.001	0	0	0.000642857		0	0.001	0.003	0.004	0	0.003	0	0	0.001	0.006	0	0	0.001	0.01	0.00207143		0.012	0	0	0	0	0.001	0	0.027	0	0	0	0	0	0.003	0.00307143		Chelativorans
Chitinophaga	0.004	0.001	0	0	0.001	0	0.005	0	0.003	0.008	0	0.001	0	0.001	0.00171429		0.003	0.004	0	0.001	0.016	0.001	0.002	0.004	0	0	0.003	0.002	0	0.007	0.00307143		0.002	0.001	0	0	0.117	0.001	0.002	0.002	0.002	0.001	0	0	0.019	0.002	0.0106429		Chitinophaga
Chlamydia	0	0.001	0	0	0	0	0.001	0	0	0	0	0	0	0	0.000142857		0	0	0	0	0	0	0	0	0	0	0.002	0	0	0	0.000142857		0	0	0	0	0	0	0.001	0	0.002	0	0	0	0.001	0.001	0.000357143		Chlamydia
Chloracidobacterium	0.001	0.001	0	0.002	0.001	0	0	0	0	0	0	0.001	0	0	0.000428571		0.001	0	0	0.011	0.002	0.001	0.001	0.005	0	0.002	0	0.003	0	0.015	0.00292857		0.012	0.001	0.001	0.001	0.001	0	0.001	0	0.03	0	0	0	0	0	0.00335714		Chloracidobacterium
Chlorobaculum	0	0	0	0	0.001	0	0	0	0	0	0	0	0	0.001	0.000142857		0	0	0.001	0	0	0	0	0	0.001	0	0.001	0	0	0	0.000214286		0	0.001	0	0	0	0	0	0.002	0	0	0	0	0	0	0.000214286		Chlorobaculum
Chlorobium	0	0	0	0	0	0	0	0	0	0	0	0	0	0	0		0	0	0	0	0	0	0	0	0	0	0	0	0	0	0		0	0	0	0	0	0	0.001	0	0.001	0	0	0	0	0	0.000142857		Chlorobium
Chloroherpeton	0	0	0	0	0	0.001	0.001	0	0	0.004	0.003	0	0.001	0.001	0.000785714		0.001	0	0	0	0	0.003	0	0	0.001	0	0.004	0.001	0.001	0.001	0.000857143		0	0.001	0	0.001	0	0.001	0.005	0	0	0	0.031	0	0.003	0.001	0.00307143		Chloroherpeton
Chondrocystis	0	0	0	0	0	0	0	0	0	0	0	0	0	0	0		0	0	0	0	0	0	0	0	0	0	0	0	0	0	0		0	0	0	0	0	0	0	0	0.001	0	0	0	0	0	7.14286e-05		Chondrocystis
Chondromyces	0	0.001	0	0	0.001	0	0.001	0.001	0.001	0.003	0	0.001	0	0.003	0.000857143		0	0.001	0	0	0	0.002	0	0.006	0.002	0	0	0.001	0	0.001	0.000928571		0	0.001	0.001	0	0.003	0.001	0.001	0.001	0.002	0.002	0.002	0.003	0.003	0	0.00142857		Chondromyces
Christensenella	0	0	0	0	0	0	0	0.003	0	0.001	0	0	0	0	0.000285714		0.011	0.001	0	0	0	0.077	0.003	0	0.001	0.006	0	0	0.004	0	0.00735714		0	0	0.001	0	0.001	0.001	0.002	0	0.101	0.005	0.028	0.001	0	0	0.01		Christensenella
Chromobacterium	0	0	0	0	0	0	0	0	0	0	0	0	0	0	0		0	0	0	0	0	0	0	0	0	0	0	0	0	0	0		0	0.001	0	0.003	0	0	0	0	0	0	0	0	0.001	0	0.000357143		Chromobacterium
Chroococcidiopsis	0	0	0.006	0	0	0	0	0	0	0	0	0	0	0	0.000428571		0	0	0	0	0	0	0	0	0	0	0	0.003	0	0	0.000214286		0	0	0	0	0	0	0	0.018	0	0	0	0	0	0	0.00128571		Chroococcidiopsis
Chryseobacterium	0	0.006	0.011	0.003	0	0.009	0	0.001	0.004	0.006	0	0	0	0.002	0.003		0.01	0	0	0	0	0.096	0.002	0.002	0	0.027	0	0.002	0	0.002	0.0100714		0	0.011	0	0.01	0.002	0.008	0.001	0	0	0	0.004	0	0.006	0.031	0.00521429		Chryseobacterium
Chryseolinea	0	0	0	0	0	0.03	0	0	0	0	0	0	0	0	0.00214286		0	0	0	0	0	0	0	0	0	0.002	0	0	0	0	0.000142857		0	0	0	0	0	0	0	0	0	0	0	0	0	0	0		Chryseolinea
Chthonomonas	0.028	0.01	0.007	0.001	0.005	0.003	0.006	0.002	0.005	0.005	0.009	0.004	0.005	0.006	0.00685714		0.016	0.013	0.013	0.021	0.023	0.008	0.002	0.008	0.003	0.006	0.003	0.01	0.01	0.015	0.0107857		0.011	0.004	0.003	0.003	0.006	0.008	0.012	0.004	0.047	0.006	0.008	0.005	0.003	0.01	0.00928571		Chthonomonas
Citrobacter	0	0.051	0	0.006	0	0	0.002	0	0	0	0.005	0	0.016	0	0.00571429		0.01	0	0.001	0.005	0.002	0.216	0.004	0	0.005	0.004	0	0	0.009	0.006	0.0187143		0.007	0	0	0.046	0.003	0	0	0.001	0.35	0	0.002	0	0	0	0.0292143		Citrobacter
Cloacibacillus	0	0	0	0	0	0	0	0	0	0	0	0	0	0	0		0	0	0	0	0	0	0	0	0	0	0	0	0	0	0		0	0	0	0	0	0	0	0	0	0	0	0	0	0	0		Cloacibacillus
Clostridioides	0.005	0.005	0.034	0.012	0.002	0.003	0.001	0.015	0.007	0.019	0	0.005	0	0.048	0.0111429		0.007	0.015	0.003	0.001	0.007	0.072	0.016	6.456	0.029	0.029	0.028	0.051	0.026	0.016	0.482571		0.012	0.029	0.01	0.002	0.005	0.065	0.02	0.016	0.015	0.01	0.037	0.007	0.064	0.049	0.0243571		Clostridioides
Clostridium	0.018	0.198	0.401	0.027	0.053	0.078	0.279	0.082	1.212	0.75	0.174	0.136	0.061	0.437	0.279		0.173	0.059	0.026	0.272	0.19	1.341	0.069	0.213	0.295	0.236	1.402	1.466	1.399	0.343	0.534571		0.927	0.905	0.091	2.967	0.26	8.046	1.069	0.508	0.29	0.238	1.954	0.842	0.673	2.988	1.55414		Clostridium
Cohaesibacter	0	0	0	0	0	0	0	0	0	0	0	0	0	0	0		0	0	0	0.003	0	0	0	0	0	0	0	0	0	0	0.000214286		0	0	0	0	0	0	0	0	0	0	0	0	0	0	0		Cohaesibacter
Collimonas	0	0	0	0	0	0	0	0	0.008	0	0	0	0	0.001	0.000642857		0	0	0	0.01	0	0	0	0	0	0	0	0	0	0	0.000714286		0	0	0	0	0	0	0	0	0	0	0	0	0	0.005	0.000357143		Collimonas
Collinsella	0.069	0.122	0.81	0.046	0.137	0.064	8.744	0.13	21.411	28.074	0.13	0.659	0.022	5.435	4.70379		5.738	0.192	0.052	0.236	0.298	1.105	0.928	2.948	0.262	0.308	0.869	1.016	2.681	0.328	1.2115		0.542	0.59	1.712	0.046	1.57	2.941	0.073	5.235	0.023	0.623	0.51	1.149	7.731	0.936	1.6915		Collinsella
Colwellia	0	0	0	0	0	0	0	0	0	0	0	0	0	0	0		0	0	0	0.001	0	0	0	0	0	0	0	0	0	0	7.14286e-05		0	0	0	0	0	0	0	0	0	0	0.001	0	0.001	0	0.000142857		Colwellia
Comamonas	0.04	0.001	0.023	0.032	0.001	0	0.008	0.002	0.004	0.013	0.03	0.007	0.007	0	0.012		0.112	0	0.002	0.912	0	0.01	0	0.003	0.003	2.423	0.014	0.026	0.009	0.27	0.270286		0.701	0.027	0.01	0.006	0.025	0	0.011	0.019	29.023	0	0.004	0	0.189	0.044	2.14707		Comamonas
Conexibacter	0	0	0.003	0	0	0.001	0.001	0	0	0.001	0	0.003	0	0	0.000642857		0.003	0	0	0	0	0	0	0	0	0	0	0	0	0	0.000214286		0	0.013	0	0	0	0.001	0	0.001	0	0	0.001	0	0	0.008	0.00171429		Conexibacter
Congregibacter	0.005	0.006	0.001	0	0	0.001	0	0	0	0	0.002	0	0.004	0	0.00135714		0	0	0.005	0.031	0	0	0	0.003	0	0	0	0	0.003	0.012	0.00385714		0.015	0	0	0.004	0	0	0	0.003	0.002	0.002	0	0	0	0	0.00185714		Congregibacter
Coraliomargarita	0	0	0.002	0.025	0.001	0	0	0.001	0	0	0.001	0	0	0.002	0.00228571		0	0.01	0	0	0	0.018	0.011	0.006	0.01	0	0	0	0	0	0.00392857		0	0.001	0.001	0	0.013	0.001	0.004	0.001	0.032	0	0.005	0.012	0	0.001	0.00507143		Coraliomargarita
Corallococcus	0	0	0	0	0	0	0	0	0	0	0	0	0	0	0		0	0	0	0	0	0	0	0	0	0	0	0	0	0	0		0	0	0	0	0	0	0	0	0	0	0	0	0	0	0		Corallococcus
Coriobacterium	0	0	0.149	0.001	0.03	0	0.013	0	0.034	0.02	0.003	0.008	0	0.001	0.0185		0.004	0.452	0.001	0	0	0.016	0.002	0.006	0.002	0.034	0.563	0.418	0.224	0.048	0.126429		0	0.007	0.002	0	0	0.006	0.002	0.219	0	0.009	0.014	0.004	0.021	0.007	0.0207857		Coriobacterium
Corynebacterium	0.097	0.009	0.006	0.006	0.005	0.016	0.058	0.018	0.025	0.024	0.003	0.006	0.05	0.025	0.0248571		0.066	0.027	0.004	0.019	0.031	0.136	0.004	0.015	0.005	0.001	0.01	0.013	0.01	0.051	0.028		0.094	0.065	0.029	0.007	0.001	0.012	0.015	0.029	0	0.003	0.009	0.002	0.052	0.084	0.0287143		Corynebacterium
Coxiella	0	0	0	0	0	0	0	0	0	0	0	0	0	0.002	0.000142857		0.005	0	0	0.016	0.001	0	0	0	0.001	0.006	0	0.001	0	0.003	0.00235714		0.01	0.001	0.001	0	0	0	0	0	0	0	0.001	0	0.001	0.003	0.00121429		Coxiella
Crinivirus	0	0	0	0	0.001	0	0	0	0	0	0	0	0	0	7.14286e-05		0	0	0	0	0	0	0	0	0	0	0	0	0	0	0		0	0	0	0	0	0	0	0	0	0	0	0	0	0	0		Crinivirus
Croceibacter	0	0	0.004	0	0	0	0	0	0	0	0	0	0	0	0.000285714		0.001	0	0	0.005	0	0	0	0	0	0	0	0	0	0	0.000428571		0	0	0	0	0	0	0	0	0	0	0	0	0	0	0		Croceibacter
Croceicoccus	0	0	0	0	0	0	0	0	0	0	0	0	0	0	0		0	0	0	0	0	0	0	0	0	0	0	0	0	0	0		0	0	0	0	0	0	0	0	0	0	0	0	0	0	0		Croceicoccus
Crocosphaera	0	0	0	0	0	0	0	0	0	0	0	0	0	0	0		0	0	0	0	0	0	0	0	0	0	0	0	0	0	0		0	0	0	0	0	0	0	0	0	0	0	0	0	0	0		Crocosphaera
Cronobacter	0	0	0	0	0	0	0	0	0	0	0	0	0	0	0		0	0	0	0.001	0	0.001	0.001	0	0	0	0	0	0	0	0.000214286		0	0	0	0	0	0	0	0	0	0	0	0	0	0	0		Cronobacter
Cryptobacterium	0	0	0	0.001	0	0	0	0	0	0.001	0	0	0	0	0.000142857		0	0	0	0	0	0	0	0	0	0.001	0	0	0	0	7.14286e-05		0	0	0	0	0	0	0	0	0	0.001	0.001	0	0	0	0.000142857		Cryptobacterium
Cupriavidus	0.004	0	0	0	0	0	0	0	0	0	0	0	0	0	0.000285714		0.003	0	0	0	0	0	0	0	0	0	0	0	0	0	0.000214286		0.038	0.004	0	0	0	0	0	0	0	0	0.001	0	0	0	0.00307143		Cupriavidus
Curtobacterium	0	0	0	0	0	0	0	0	0	0	0	0	0	0	0		0	0	0	0	0	0	0	0	0	0	0	0	0	0	0		0	0	0	0.001	0	0	0	0	0	0	0	0	0	0	7.14286e-05		Curtobacterium
Cutibacterium	0	0	0	0	0	0	0	0	0	0	0	0	0	0	0		0	0	0	0.002	0.001	0	0	0.001	0.001	0	0.002	0	0	0	0.0005		0.002	0.014	0	0	0	0	0	0.002	0	0	0	0	0.003	0.003	0.00171429		Cutibacterium
Cyanobium	0	0	0	0	0	0	0	0	0	0	0	0	0	0	0		0	0	0	0	0	0	0	0	0	0	0	0	0	0.012	0.000857143		0	0	0	0	0	0	0	0	0	0	0	0	0	0	0		Cyanobium
Cyclobacterium	0	0	0	0	0	0	0	0	0	0	0	0	0	0	0		0	0	0	0	0	0	0	0	0	0	0	0	0	0	0		0.001	0	0	0.006	0	0	0	0	0	0	0	0	0	0	0.0005		Cyclobacterium
Cystobacter	0	0	0	0	0	0	0	0	0	0	0	0	0	0	0		0	0	0	0	0	0	0	0	0	0	0	0	0	0	0		0	0	0	0	0	0	0	0	0	0	0	0	0	0.003	0.000214286		Cystobacter
Cytobacillus	0	0	0	0	0	0	0	0	0	0	0	0	0	0	0		0	0	0	0	0	0	0	0	0	0	0	0	0	0	0		0	0	0	0	0	0	0	0	0.002	0	0	0	0	0	0.000142857		Cytobacillus
Cytophaga	0	0	0	0	0	0	0	0	0	0	0	0	0	0	0		0	0	0	0	0	0.003	0	0	0	0	0	0	0	0	0.000214286		0	0	0	0	0	0	0	0	0	0	0	0	0	0	0		Cytophaga
Dechloromonas	0	0.002	0	0	0	0	0	0	0	0	0	0	0	0	0.000142857		0	0	0	0	0	0	0	0	0	0	0	0	0	0	0		0	0	0	0	0	0	0	0	0	0	0	0	0	0	0		Dechloromonas
Deferribacter	0	0	0.004	0.001	0	0	0.001	0	0.005	0.007	0.001	0	0.001	0.002	0.00157143		0.003	0	0.002	0.004	0.004	0	0	0	0	0.001	0.001	0	0.001	0.001	0.00121429		0	0.003	0.001	0.001	0	0.002	0	0.003	0.001	0.001	0	0	0.001	0	0.000928571		Deferribacter
Defluviimonas	0	0	0	0	0	0	0	0	0	0	0	0	0	0	0		0	0	0	0	0	0	0	0	0	0	0	0	0	0	0		0	0	0	0	0	0	0	0	0	0	0	0	0	0	0		Defluviimonas
Defluviitoga	0	0	0	0	0	0	0	0	0	0.001	0	0	0	0	7.14286e-05		0	0	0	0.002	0	0	0	0	0	0	0	0.001	0	0	0.000214286		0	0	0	0	0	0	0	0	0	0	0	0	0	0	0		Defluviitoga
Dehalobacter	0	0	0	0	0	0	0	0	0	0	0	0	0	0	0		0	0	0	0	0	0	0	0	0	0	0	0	0	0	0		0	0	0	0	0	0	0	0	0	0	0	0	0	0	0		Dehalobacter
Dehalobacterium	0.001	0.001	0.004	0	0.001	0.004	0.002	0.001	0.002	0.002	0.002	0.012	0	0.003	0.0025		0.002	0.002	0	0.003	0	0.005	0	0.001	0.017	0.022	0.004	0.01	0	0	0.00471429		0.003	0.005	0	0.001	0.001	0.005	0.007	0	0.002	0.094	0.026	0.001	0.001	0.003	0.0106429		Dehalobacterium
Dehalogenimonas	0	0	0	0	0	0	0	0	0	0	0	0	0	0	0		0	0	0	0	0	0	0	0	0	0	0	0	0	0	0		0	0	0	0	0	0	0	0	0	0	0	0	0	0	0		Dehalogenimonas
Deinococcus	0.06	0.034	0.066	0.048	0.019	0.078	0.048	0.022	0.026	0.031	0.021	0.07	0.061	0.072	0.0468571		0.077	0.028	0.02	0.161	0.035	0.16	0.049	0.087	0.067	0.253	0.053	0.049	1.834	0.083	0.211143		0.015	0.085	0.029	0.065	0.035	0.059	0.078	0.039	0.023	4.213	0.038	0.038	0.037	0.047	0.342929		Deinococcus
Delftia	0	0	0	0	0	0	0	0	0	0	0	0	0	0.203	0.0145		0	0	0	0	0	0	0	0	0	0	0	0	0	0	0		8.122	0.299	0	0	0	0	0	0	0	0	0	0	0	0	0.6015		Delftia
Denitrobacterium	0	0	0	0	0	0.001	0	0	0.001	0	0	0	0	0	0.000142857		0	0.001	0	0.002	0	0.001	0	0	0	0	0	0	0	0	0.000285714		0.004	0	0	0	0	0	0	0	0.002	0	0	0	0	0	0.000428571		Denitrobacterium
Dermabacter	0.001	0	0	0	0	0	0	0.001	0	0	0	0	0	0	0.000142857		0	0	0	0	0	0	0	0	0	0	0	0	0	0	0		0	0	0	0	0	0	0	0	0	0	0	0	0	0	0		Dermabacter
Dermacoccus	0	0	0	0	0	0	0	0	0	0	0	0	0	0	0		0	0	0	0	0	0	0	0	0	0	0	0	0	0	0		0	0	0	0	0.001	0	0	0	0	0	0	0	0	0	7.14286e-05		Dermacoccus
Desulfallas	0	0	0	0	0	0.001	0	0	0	0	0	0.001	0	0	0.000142857		0	0	0	0	0	0.001	0	0.004	0.004	0.044	0.001	0.001	0	0	0.00392857		0	0	0	0	0	0	0	0	0.001	0.062	0.018	0.001	0	0	0.00585714		Desulfallas
Desulfarculus	0	0	0	0	0	0	0	0	0	0	0	0	0	0	0		0	0	0	0	0	0	0	0	0	0.027	0	0	0	0	0.00192857		0	0	0	0	0	0	0	0	0	0	0	0	0	0	0		Desulfarculus
Desulfatibacillum	0	0.002	0.002	0	0.001	0	0	0	0	0	0	0.002	0	0	0.0005		0.001	0.001	0.002	0.008	0.004	0	0	0	0	0.006	0.005	0.01	0	0.005	0.003		0.004	0	0	0.003	0	0	0	0	0.001	0	0	0	0	0.001	0.000642857		Desulfatibacillum
Desulfitobacterium	0	0	0	0	0	0	0	0	0	0	0	0.001	0	0	7.14286e-05		0	0	0	0	0	0	0	0	0	0	0	0	0	0	0		0	0	0	0	0	0	0	0	0	0	0	0	0	0	0		Desulfitobacterium
Desulfobacter	0	0	0	0	0	0	0	0	0	0	0	0	0	0	0		0	0	0	0	0	0	0	0	0	0	0	0	0.004	0	0.000285714		0	0	0	0	0	0	0	0	0	0	0	0	0	0	0		Desulfobacter
Desulfobacterium	0	0	0	0	0	0	0	0	0	0	0	0	0	0	0		0	0	0	0	0	0	0	0	0	0	0	0	0	0	0		0	0	0	0	0	0	0	0	0	0	0	0	0	0	0		Desulfobacterium
Desulfobacula	0	0	0	0	0	0	0	0	0	0	0	0	0	0	0		0	0	0	0	0	0.006	0	0	0	0	0	0	0	0	0.000428571		0	0	0	0	0	0	0	0	0	0	0	0	0	0	0		Desulfobacula
Desulfobulbus	0.002	0.003	0.056	0	0.006	0	0	0	0	0	0	0.026	0.002	0	0.00678571		0	0	0.003	0	0.011	0	0	0	0.001	0.023	0	0	0	0	0.00271429		0	0.021	0.008	0.007	0.083	0	0	0	0.02	0.261	0.027	0	0	0	0.0305		Desulfobulbus
Desulfocapsa	0	0	0	0	0.001	0	0	0	0	0	0	0	0	0	7.14286e-05		0	0	0	0	0	0	0	0	0	0	0	0	0	0	0		0.001	0	0	0	0	0	0	0	0.001	0	0	0	0	0	0.000142857		Desulfocapsa
Desulfococcus	0	0	0	0	0	0	0	0	0	0	0	0	0	0.022	0.00157143		0	0	0	0.002	0	0	0	0	0	0	0	0	0	0	0.000142857		0	0	0	0	0	0.008	0	0	0	0	0	0	0	0	0.000571429		Desulfococcus
Desulfocurvibacter	0.001	0.003	0.004	0.001	0.001	0	0.001	0	0	0	0.002	0	0	0	0.000928571		0.003	0.003	0.002	0.002	0.002	0	0	0	0.001	0.017	0.004	0.009	0.04	0.003	0.00614286		0.043	0.027	0	0.001	0.199	0.007	0	0	0.256	0	0	0	0	0.001	0.0381429		Desulfocurvibacter
Desulfofarcimen	0.001	0	0	0	0	0.001	0	0	0	0	0.001	0.003	0.001	0	0.0005		0	0	0	0.002	0.001	0	0.001	0	0.001	0.002	0	0.001	0.001	0	0.000642857		0.001	0.007	0	0.001	0.001	0	0	0	0.002	0.001	0	0.001	0.001	0.001	0.00114286		Desulfofarcimen
Desulfomicrobium	0	0	0	0	0	0	0.001	0	0	0	0	0	0	0	7.14286e-05		0	0	0	0.001	0	0	0	0	0.001	0.001	0	0	0	0	0.000214286		0	0	0	0	0	0	0	0	0.009	0	0	0	0	0	0.000642857		Desulfomicrobium
Desulfomonile	0	0	0	0	0	0	0	0.001	0	0	0	0.001	0	0	0.000142857		0	0	0	0.001	0	0	0	0	0	0.001	0	0	0.001	0	0.000214286		0	0.001	0	0	0	0	0.001	0	0	0	0	0	0	0	0.000142857		Desulfomonile
Desulfosporosinus	0	0.001	0	0	0	0	0	0	0	0	0	0	0	0	7.14286e-05		0	0	0	0	0	0	0	0	0	0	0	0	0	0	0		0	0	0	0	0	0	0	0	0	0	0	0	0	0	0		Desulfosporosinus
Desulfotalea	0	0.001	0	0	0	0	0	0	0	0	0	0	0	0	7.14286e-05		0	0	0	0	0	0	0	0	0	0	0	0	0	0	0		0	0	0	0	0	0	0	0	0	0	0	0	0	0	0		Desulfotalea
Desulfotomaculum	0.002	0.002	0.005	0.001	0.002	0	0.005	0.002	0.001	0.003	0	0.018	0.003	0.01	0.00385714		0.002	0	0	0.005	0.001	0.003	0.002	0.012	0.011	0.017	0.011	0.006	0.01	0.003	0.00592857		0.001	0.006	0.001	0.002	0.026	0.006	0.032	0.002	0.005	0.029	0.107	0.024	0.001	0.006	0.0177143		Desulfotomaculum
Desulfovibrio	0.002	0	0.003	0	0	0	0.094	0.011	0.001	0	0.001	0.009	0	0	0.00864286		0	0	0.001	0.003	0	0.013	0	0	0.994	0	0	0.002	0.098	0	0.0793571		0.001	0.001	0.006	0	0	0.01	0.023	0.004	0	0.061	0.001	0	0.01	0.001	0.00842857		Desulfovibrio
Desulfurella	0	0	0	0.001	0.001	0	0.001	0	0	0.002	0	0.001	0	0.01	0.00114286		0	0	0	0	0	0.001	0	0	0	0	0	0	0.001	0.001	0.000214286		0	0.001	0	0	0	0.001	0.001	0	0	0	0	0	0	0.001	0.000285714		Desulfurella
Desulfurispirillum	0	0	0	0	0	0	0	0	0	0	0	0	0	0	0		0	0	0	0	0	0	0	0	0	0	0	0	0	0	0		0	0	0	0	0	0	0	0	0	0	0	0	0	0	0		Desulfurispirillum
Desulfurivibrio	0	0	0	0	0	0	0	0	0	0.001	0	0	0	0	7.14286e-05		0	0	0	0	0	0	0	0	0	0	0	0	0	0	0		0	0	0	0	0	0.002	0	0	0	0	0	0	0	0.001	0.000214286		Desulfurivibrio
Devosia	0	0.003	0	0	0	0.023	0	0	0	0.009	0	0.002	0	0	0.00264286		0	0	0.003	0	0	0.023	0	0	0	0.001	0	0	0.001	0.027	0.00392857		0.013	0	0	0	0.001	0	0	0	0	0.001	0.003	0	0	0	0.00128571		Devosia
Dialister	0.038	0.088	0.491	0.024	0.05	0.348	0.612	0.179	1.786	1.331	0.297	0.313	0.04	15.861	1.53271		0.701	0.018	0.025	0.473	0.365	2.313	0.05	0.246	2.808	0.466	2.639	1.461	0.218	0.589	0.883714		1.464	1.233	0.101	0.139	0.076	2.149	0.356	0.294	0.009	0.193	2.301	0.198	0.68	0.965	0.725571		Dialister
Dichelobacter	0	0.001	0	0	0	0.001	0	0	0	0.001	0.001	0	0	0	0.000285714		0	0	0.001	0.002	0.002	0	0	0	0	0	0	0	0	0.001	0.000428571		0.001	0	0	0.001	0.001	0	0.001	0	0	0.001	0	0	0.001	0	0.000428571		Dichelobacter
Dickeya	0.001	0.001	0.001	0	0	0	0	0	0	0.002	0.003	0	0	0	0.000571429		0.001	0	0.004	0	0.004	0	0	0	0.001	0	0.001	0.004	0	0.003	0.00128571		0	0	0	0.001	0	0.001	0	0	0.003	0	0	0	0.001	0.001	0.0005		Dickeya
Dictyoglomus	0	0	0	0	0	0	0	0	0	0	0	0	0	0	0		0	0	0	0	0	0	0	0	0	0	0	0	0	0	0		0	0	0	0	0	0	0	0	0	0	0	0	0	0	0		Dictyoglomus
Dokdonella	0	0	0.001	0.001	0.001	0	0	0	0.001	0.001	0	0.002	0	0	0.0005		0.001	0	0	0.008	0.001	0	0	0	0	0.002	0.002	0.001	0.002	0	0.00121429		0	0.003	0.002	0.001	0.003	0.003	0.005	0.002	0.002	0.001	0.003	0.003	0	0.003	0.00221429		Dokdonella
Dokdonia	0	0	0	0	0	0	0	0	0	0	0	0	0	0	0		0	0	0	0	0	0	0	0	0	0	0	0	0	0	0		0	0	0	0	0	0	0	0	0	0	0	0	0	0.012	0.000857143		Dokdonia
Dolichospermum	0	0.01	0	0	0	0.002	0	0	0	0	0	0	0	0	0.000857143		0	0	0	0	0	0	0	0	0	0	0	0	0	0	0		0	0	0	0	0	0	0	0.002	0	0	0	0	0	0	0.000142857		Dolichospermum
Draconibacterium	0	0.001	0.001	0	0	0	0	0	0	0	0	0	0	0	0.000142857		0	0	0	0	0	0	0	0	0	0	0	0.002	0	0.001	0.000214286		0	0	0	0	0	0	0	0	0	0.001	0	0	0	0	7.14286e-05		Draconibacterium
Dyadobacter	0	0	0	0	0	0	0	0	0	0	0	0	0	0	0		0	0	0	0	0	0.007	0	0	0	0	0	0	0	0	0.0005		0	0	0	0	0.001	0	0	0.001	0	0	0	0	0	0	0.000142857		Dyadobacter
Echinicola	0	0	0	0.001	0.044	0	0.007	0	0	0	0.008	0	0.005	0.004	0.00492857		0.021	0	0	0.005	0.002	0.005	0	0	0.004	0.328	0	0	0.413	0.031	0.0577857		0.001	0	0.003	0.004	0.003	0.037	0.011	0.015	0.002	0.02	0	0.004	0.007	0.011	0.00842857		Echinicola
Ectothiorhodospira	0	0	0	0	0	0	0	0	0	0	0	0	0	0	0		0.001	0	0	0.001	0	0	0	0	0	0.001	0	0	0	0	0.000214286		0.001	0	0	0	0	0.001	0	0	0	0	0	0	0	0	0.000142857		Ectothiorhodospira
Edwardsiella	0.019	0.007	0.001	0.001	0.006	0	0.002	0	0.001	0.001	0.019	0	0.007	0	0.00457143		0.015	0.009	0.022	0	0.046	0.004	0.001	0.001	0.001	0.001	0.004	0.005	0.001	0.007	0.00835714		0	0	0.001	0.003	0	0.002	0.001	0.001	0.009	0	0	0	0.002	0.02	0.00278571		Edwardsiella
Eggerthella	0.001	0	0.004	0.049	0.004	0.001	0.013	1.627	0.754	0.385	0	0	0	0.116	0.211		0.205	0.017	0.001	0	0.675	0.002	0.709	0	0.033	0.002	0.007	0.004	0.004	0.001	0.118571		0.055	0	0.02	0.035	0.014	0.033	0.791	0.13	0.022	0.001	0.025	0.01	0.331	0.095	0.111571		Eggerthella
Eikenella	0	0	0.002	0	0	0	0	0	0	0	0	0	0	0	0.000142857		0	0	0	0	0	0	0	0	0	0	0.005	0.01	0.001	0	0.00114286		0	0	0.001	0.001	0	0.002	0.001	0	0	0	0	0	0	0.002	0.0005		Eikenella
Elizabethkingia	0	0	0	0	0	0	0	0	0	0	0	0.009	0	0	0.000642857		0	0	0	0	0	0	0	0	0	0.792	0	0	0	0.034	0.059		0	0	0	0	0	0	0	0	0	0	0.004	0	0	0	0.000285714		Elizabethkingia
Elusimicrobium	0	0	0	0.001	0	0.001	0	0	0.001	0	0	0.001	0	0	0.000285714		0	0	0	0	0.001	0.001	0	0	0	0.005	0	0	0.002	0.001	0.000714286		0	0.002	0	0.001	0	0.001	0.001	0.001	0.004	0	0.003	0.004	0	0	0.00121429		Elusimicrobium
Endozoicomonas	0	0	0	0	0	0	0	0	0	0	0	0	0	0	0		0	0	0	0.002	0	0	0	0	0	0	0	0	0	0.001	0.000214286		0	0	0	0	0	0	0	0	0	0	0	0	0	0	0		Endozoicomonas
Ensifer	0	0	0	0	0	0	0	0	0	0	0	0	0	0	0		0	0	0	0	0	0	0	0	0	0	0	0	0	0	0		0	0	0	0	0	0	0	0	0	0	0	0	0	0	0		Ensifer
Enterobacter	0.051	0.06	0.035	0.063	0.012	0.025	0.014	0	0.006	0.004	0.055	0.001	0.241	0.065	0.0451429		0.181	0.034	0.035	4.331	0.118	0.021	0.002	0.017	0.007	0.004	0.005	0.009	0.025	1.772	0.468643		2.993	0.044	0.003	0.104	0.001	0.01	0	0.209	0.057	0.038	0.009	0.001	0.045	0.038	0.253714		Enterobacter
Enterocloster	0	0	0	0	0	0	0	0	0	0	0	0	0	0	0		0	0	0	0	0	0	0	0	0	0	0	0	0	0	0		0	0	0.003	0	0	0	0	0	0	0	0	0	0	0	0.000214286		Enterocloster
Enterococcus	0.33	0.146	0.107	0.013	0.05	0.046	0.08	0.018	0.154	0.199	0.159	0.041	0.009	0.767	0.151357		0.049	0.814	0.133	0.016	0.021	0.102	0.051	1.316	0.029	0.036	0.074	0.042	0.023	0.072	0.198429		0.034	0.131	0.104	3.421	0.028	0.081	0.088	1.012	0.018	0.075	0.277	0.036	0.14	0.092	0.3955		Enterococcus
Enterovibrio	0.001	0	0	0	0	0	0	0	0	0	0	0	0	0	7.14286e-05		0.001	0	0.001	0	0	0	0	0	0	0	0	0	0	0	0.000142857		0	0	0	0	0	0.001	0	0	0	0	0	0	0	0.001	0.000142857		Enterovibrio
Entomoplasma	0	0	0	0	0	0.001	0.001	0.001	0	0.001	0	0	0	0.001	0.000357143		0	0	0	0.001	0	0	0	0.001	0.001	0	0	0.003	0	0.009	0.00107143		0.002	0.018	0	0	0	0	0	0.001	0.001	0	0.002	0.001	0.001	0.001	0.00192857		Entomoplasma
Ereboglobus	0	0.001	0	0	0	0	0	0	0	0	0	0	0	0	7.14286e-05		0	0	0	0	0	0	0	0	0	0	0	0	0	0	0		0	0	0	0	0	0	0	0	0	0	0	0	0	0	0		Ereboglobus
Erwinia	0.006	0.008	0.004	0	0.003	0.002	0.002	0	0	0.002	0.01	0	0.003	0.001	0.00292857		0.003	0.002	0.005	0.01	0.016	0.003	0.001	0.001	0	0.003	0.002	0.006	0.001	0.008	0.00435714		0.023	0	0	0.013	0	0.001	0.001	0.003	0.013	0.002	0.001	0	0.001	0.004	0.00442857		Erwinia
Erysipelothrix	0	0	0	0	0	0	0	0	0	0.059	0.063	0	0	0	0.00871429		0	0	0.004	0	0	0	0	0	0.025	0	0.008	0	0	0	0.00264286		0	0	0	0	0.008	0	0.016	0.03	0	0	0	0	0	0	0.00385714		Erysipelothrix
Erythrobacter	0	0	0	0	0	0	0.001	0	0	0	0	0	0	0	7.14286e-05		0	0	0	0.012	0	0	0	0	0.003	0	0	0	0	0.004	0.00135714		0.021	0.001	0	0	0.001	0	0.001	0	0.003	0	0	0	0.001	0.001	0.00207143		Erythrobacter
Escherichia	4.34	4.166	1.29	0.055	1.493	0.294	1.31	0.023	0.209	0.359	6.335	0.034	2.03	0.155	1.57807		4.219	0.529	6.242	0.163	9.517	0.868	0.344	0.416	0.033	0.541	2.35	3.359	0.447	3.32	2.31057		0.086	0.435	0.143	2.241	0.031	1.457	0.834	0.022	3.249	0.38	0.241	0.026	1.153	4.533	1.05936		Escherichia
Ethanoligenens	0	0	0	0	0.001	0	0	0	0	0	0	0.001	0	0	0.000142857		0	0	0	0	0.003	0	0	0	0	0.001	0.004	0	0	0	0.000571429		0	0	0	0	0.001	0	0	0	0.001	0.003	0	0	0	0	0.000357143		Ethanoligenens
Eubacterium	0	0	0	0	0	0	0	0	0	0	0	0	0	0	0		0	0.05	0	0	0	0	0	0	0	0	0	0	0.001	0.001	0.00371429		0	0.001	0	0	0	0.007	0	0	0.003	0.002	0	0	0	0	0.000928571		Eubacterium
Euzebya	0	0	0.003	0	0	0	0	0	0	0	0	0	0	0	0.000214286		0	0	0	0	0	0	0	0	0	0	0	0	0	0	0		0.001	0	0	0	0	0.001	0	0	0	0	0	0	0	0.001	0.000214286		Euzebya
Exiguobacterium	0	0	0	0	0	0	0	0	0	0	0	0	0	0	0		0.002	0	0	0.009	0.004	0.094	0.001	0	0.003	0	0	0	0	0.004	0.00835714		0.048	0.017	0	0	0	0	0	0	0	0	0.001	0	0.005	0	0.00507143		Exiguobacterium
Ezakiella	0	0	0.001	0	0	0	0	0	0	0	0	0	0	0	7.14286e-05		0	0	0	0	0	0	0	0	0	0	0	0.001	0.001	0	0.000142857		0	0	0	0	0	0	0.001	0.027	0.001	0	0.001	0.002	0	0	0.00228571		Ezakiella
Faecalibacterium	0.265	0.288	35.602	0.29	0.22	0.879	2.084	0.733	3.226	2.564	0.545	27.196	0.194	1.954	5.43143		1.07	0.986	0.167	1.579	0.842	9.828	10.585	1.289	17.751	17.072	11.17	15.666	45.463	1.968	9.674		3.929	5.471	0.407	0.373	60.404	6.776	5.719	3.647	7.469	41.885	14.451	52.447	2.744	3.888	14.9721		Faecalibacterium
Faecalibaculum	0	0.034	0.377	0	0.027	0	0	0.117	0.43	0.512	0	0.187	0	0.18	0.133143		0	0	0.005	0.114	0.056	1.069	0	0	0.213	1.119	0.009	0	0.942	0.233	0.268571		0.285	1.305	0	0.045	0	0.104	0.021	0.016	0	1.227	0.31	0.076	0.047	0.016	0.246571		Faecalibaculum
Faecalitalea	0	0	0.439	0	0	0	0.175	0	0.311	0.059	0	0	0	0	0.0702857		0.066	0	0.003	0	0	0.619	0.332	0.111	0.309	1.042	0.006	0.002	0.39	0.135	0.215357		0.496	0.217	0	0	0.015	0.123	0	0	0.036	1.303	0	0	0.009	0.142	0.167214		Faecalitalea
Fastidiosipila	0	0	0.005	0	0	0	0	0.001	0.001	0.002	0	0.004	0	0.001	0.001		0	0	0	0	0	0.001	0.001	0.001	0.003	0.002	0.015	0.03	0	0.001	0.00385714		0.002	0	0.001	0.001	0.001	0.001	0.001	0.008	0.001	0.006	0.001	0.003	0	0.006	0.00228571		Fastidiosipila
Fermentimonas	0	0.001	0	0	0.006	0.001	0.001	0.001	0.001	0.001	0	0.001	0	0.001	0.001		0.001	0	0.001	0	0	0.001	0	0	0	0	0	0	0.001	0	0.000285714		0	0.001	0	0.002	0.001	0.001	0	0	0	0	0.002	0	0.001	0.001	0.000642857		Fermentimonas
Fervidobacterium	0	0	0	0	0	0	0	0	0	0	0	0.001	0	0	7.14286e-05		0	0	0	0	0	0	0	0	0	0	0	0	0	0	0		0	0	0	0	0	0	0	0	0	0	0	0	0	0	0		Fervidobacterium
Fibrobacter	0.009	0.001	0.002	0.001	0.006	0.006	0.007	0.006	0.003	0.006	0.001	0.005	0.005	0.006	0.00457143		0.001	0.004	0.004	0.002	0.002	0.002	0.002	0.003	0.003	0.006	0.002	0.005	0.001	0.003	0.00285714		0.002	0.001	0.004	0.007	0.002	0.006	0.006	0.005	0.002	0.001	0.005	0.003	0.004	0.002	0.00357143		Fibrobacter
Filifactor	0	0	0.012	0	0.001	0	0	0	0	0.001	0	0.007	0.001	0	0.00157143		0.001	0	0	0.001	0	0	0.007	0	0	0.002	0.008	0.003	0.001	0.002	0.00178571		0.001	0.004	0	0	0.001	0.001	0.007	0	0	0.005	0	0.001	0.001	0.001	0.00157143		Filifactor
Filimonas	0	0	0.027	0	0	0	0.004	0.018	0	0.02	0.007	0.003	0	0	0.00564286		0.001	0	0	0.051	0	0.28	0.016	0	0.048	0	0	0	0.05	0.037	0.0345		0.044	0.032	0.004	0	0	0.008	0	0	0	0.008	0.034	0.018	0.059	0	0.0147857		Filimonas
Fimbriimonas	0	0	0	0.001	0	0	0	0	0	0	0	0	0.001	0.002	0.000285714		0.001	0	0	0	0.001	0	0	0	0	0	0	0	0	0	0.000142857		0.001	0	0	0	0	0	0.001	0	0	0	0	0.001	0	0	0.000214286		Fimbriimonas
Finegoldia	0.009	0.003	0.004	0	0.005	0.02	0.067	0.003	0.003	0.008	0.006	2.37	0.004	0.306	0.200571		0.006	0.008	0	0	0.001	0.03	0.001	0.002	6.058	0.555	1.461	2.313	0.008	0.019	0.747286		0.005	0.001	0	0.002	0.001	0.006	0.007	0.158	0.002	0.011	0.045	0.003	0.014	0.02	0.0196429		Finegoldia
Flammeovirga	0	0.002	0	0	0.009	0	0	0	0	0	0	0	0	0	0.000785714		0	0	0	0	0	0	0	0	0	0	0	0	0	0	0		0	0	0	0	0	0	0	0	0	0	0	0	0	0	0		Flammeovirga
Flavisolibacter	0	0.001	0	0	0	0	0	0.001	0.001	0	0	0.002	0	0.001	0.000428571		0	0	0	0	0	0	0	0	0	0	0	0	0	0	0		0.001	0.003	0	0.009	0	0.002	0.007	0	0	0	0	0	0	0	0.00157143		Flavisolibacter
Flavobacterium	0	0	0	0	0	0	0	0	0	0	0	0	0	0.029	0.00207143		0.001	0	0	0.008	0	0	0	0	0	0	0	0	0	0	0.000642857		0	0	0.003	0.004	0	0	0	0	0.003	0	0	0.001	0	0	0.000785714		Flavobacterium
Flavonifractor	0.004	0.004	0.18	0.005	0.129	0.001	0.178	0.079	0.024	0.012	0.001	0.833	0.002	3.556	0.357714		0.084	0.008	0.005	0.006	0.051	0.755	0.081	0.163	0.05	0.287	0.014	0.011	0.14	0.214	0.1335		0.264	0.095	0.007	0.002	0.086	0.089	0.034	0.021	0.014	0.776	0.158	0.073	0.11	0.115	0.131714		Flavonifractor
Flexistipes	0	0	0	0	0	0	0	0	0	0.002	0	0	0	0.001	0.000214286		0	0.001	0	0.01	0.001	0	0	0	0	0.002	0	0	0	0	0.001		0.006	0	0.001	0	0	0.001	0	0.002	0.016	0	0	0	0	0.001	0.00192857		Flexistipes
Fluviicola	0	0	0	0	0	0	0	0	0	0.001	0	0.001	0.001	0	0.000214286		0	0	0	0	0	0	0	0	0	0	0	0	0	0	0		0	0	0	0	0	0	0	0	0	0	0.001	0	0	0.001	0.000142857		Fluviicola
Formosa	0	0	0	0	0	0	0	0	0	0	0	0	0	0	0		0	0	0	0	0	0	0	0	0	0.007	0	0	0	0	0.0005		0	0	0	0	0	0	0	0	0	0	0	0	0	0	0		Formosa
Francisella	0	0	0	0	0	0	0	0	0	0	0	0	0	0	0		0	0	0	0	0	0	0	0	0	0	0	0	0	0	0		0.009	0	0	0	0	0	0	0	0	0	0	0	0	0	0.000642857		Francisella
Frankia	0.001	0	0.001	0	0	0	0.002	0	0.001	0.001	0	0	0.001	0.001	0.000571429		0.002	0.002	0	0	0	0	0	0	0	0	0	0	0	0.001	0.000357143		0	0	0.002	0	0.001	0.004	0	0	0	0.001	0.001	0.001	0.003	0.002	0.00107143		Frankia
Frateuria	0	0.001	0	0	0.001	0	0	0	0	0	0	0	0	0	0.000142857		0	0	0.001	0	0	0	0	0	0	0	0.001	0	0	0	0.000142857		0	0	0	0	0	0	0	0	0.001	0	0	0	0.001	0	0.000142857		Frateuria
Friedmanniella	0	0	0	0	0	0	0	0	0	0	0	0	0	0	0		0	0	0	0	0	0	0	0.001	0	0	0	0	0	0	7.14286e-05		0.001	0	0	0	0	0	0	0	0	0	0	0	0	0	7.14286e-05		Friedmanniella
Frischella	0	0	0	0	0	0	0	0	0	0	0	0	0	0	0		0	0	0	0	0	0	0	0	0	0	0	0	0	0	0		0	0	0	0	0	0	0	0	0	0	0	0	0	0.001	7.14286e-05		Frischella
Frondihabitans	0	0	0	0	0	0	0	0	0	0	0	0	0	0	0		0	0	0	0	0	0	0	0	0	0	0	0	0	0	0		0	0	0	0	0	0	0	0	0	0	0	0	0	0	0		Frondihabitans
Fusobacterium	0.005	0.003	0.017	0	0	0.002	0.005	0	0.008	0	0.018	0	0	0.005	0.0045		0	0.065	0.001	0.004	0	0	0	0	0	0.001	0.005	0.006	0.001	0.285	0.0262857		0.011	0.07	0.034	0	0.001	0	0.004	0.016	0.083	0	0.016	0	0.012	0	0.0176429		Fusobacterium
Gallaecimonas	0	0	0	0	0	0	0	0	0	0	0	0	0	0	0		0	0	0	0.003	0	0.001	0	0	0	0	0.001	0.001	0	0.004	0.000714286		0	0	0	0	0	0	0.002	0	0	0.001	0.001	0	0	0.001	0.000357143		Gallaecimonas
Gallibacterium	0.004	0.002	0.001	0	0	0.001	0	0	0	0.001	0.001	0	0	0	0.000714286		0.001	0	0.002	0.002	0.003	0.001	0.001	0	0.001	0.002	0.001	0.001	0	0.001	0.00114286		0.002	0	0	0.001	0	0	0	0.002	0.002	0.001	0.001	0	0.001	0.003	0.000928571		Gallibacterium
Gallionella	0	0	0	0	0	0	0	0	0	0	0	0	0	0	0		0	0	0.001	0	0	0	0	0	0	0	0	0	0	0	7.14286e-05		0	0	0	0	0	0	0	0	0	0	0	0	0	0	0		Gallionella
Gardnerella	0.043	0.005	0.002	0.004	0.003	0.001	0.053	0.012	0.028	0.024	0.004	0	0.005	0.007	0.0136429		0.016	0.034	0.002	0	0.009	0.004	0.004	0.017	0	0	0	0.001	0.001	0.03	0.00842857		0.002	0.001	0.037	0.002	0.002	0.012	0.001	0.018	0	0.001	0.002	0.005	0.034	0.004	0.00864286		Gardnerella
Gemella	0.006	0.005	0.017	0	0.003	0.016	0.013	0.011	0.004	0.007	0.077	0.005	0.012	0.003	0.0127857		0.014	0.001	0.001	0.012	0.026	0.032	0.151	0.08	0	0.004	0.029	0.031	0.063	0.052	0.0354286		0.05	0.024	0.075	0.012	0.001	0.014	0.24	0.033	0	0.039	0.018	0.007	0.025	0.086	0.0445714		Gemella
Gemmata	0	0	0.004	0	0	0	0	0	0	0	0	0	0	0	0.000285714		0	0	0	0	0	0.001	0	0	0	0	0.001	0	0	0.003	0.000357143		0	0	0	0	0	0	0	0	0	0	0	0	0	0	0		Gemmata
Gemmatimonas	0	0	0	0	0	0	0	0	0	0	0	0	0	0	0		0	0	0	0	0	0	0	0	0	0	0	0	0	0	0		0	0	0	0	0	0	0	0.001	0	0.001	0	0	0	0	0.000142857		Gemmatimonas
Gemmatirosa	0	0	0	0	0	0	0	0	0	0	0.001	0	0	0.002	0.000214286		0	0	0	0.002	0.001	0.001	0	0.002	0	0	0.001	0	0	0.001	0.000571429		0	0	0	0	0.001	0	0	0	0	0	0	0	0	0	7.14286e-05		Gemmatirosa
Gemmobacter	0	0	0	0	0	0.026	0	0	0	0	0	0	0	0	0.00185714		0	0	0	0.005	0	0	0	0	0	0	0	0	0	0	0.000357143		0	0	0	0	0	0	0	0	0	0	0	0	0	0	0		Gemmobacter
Geoalkalibacter	0	0	0	0	0	0	0	0	0	0	0	0	0	0	0		0	0	0	0.011	0	0	0	0	0	0	0	0	0	0	0.000785714		0	0	0	0.009	0	0	0.178	0	0	0	0	0	0	0	0.0133571		Geoalkalibacter
Geobacillus	0.001	0.005	0	0	0	0.002	0	0	0	0.001	0	0	0.003	0.003	0.00107143		0	0.001	0.001	0.002	0	0	0	0.001	0	0	0.001	0.003	0	0	0.000642857		0.002	0.025	0	0.001	0	0.001	0.001	0.002	0	0	0	0	0.001	0.002	0.0025		Geobacillus
Geobacter	0.03	0.007	0	0.001	0	0	0	0	0	0	0.007	0	0.003	0.066	0.00814286		0.017	0.01	0.002	0	0.004	0	0.053	0.022	0.002	0	0.024	0.014	0	0	0.0105714		0	0.021	0.026	0.008	0	0	0.068	0.025	0	0.011	0	0.02	0	0	0.0127857		Geobacter
Geodermatophilus	0	0	0	0	0	0	0	0	0	0	0	0	0	0	0		0	0	0	0	0	0	0	0	0	0	0	0	0	0	0		0	0	0	0	0	0	0	0	0	0	0	0	0	0.001	7.14286e-05		Geodermatophilus
Geosporobacter	0	0	0	0	0	0	0	0	0	0	0.001	0	0	0.001	0.000142857		0	0	0	0	0	0	0	0.002	0	0.001	0.001	0	0	0.001	0.000357143		0.001	0.001	0	0.001	0	0.001	0	0	0	0	0	0	0.001	0	0.000357143		Geosporobacter
Gequatrovirus	0	0	0	0	0	0	0	0	0	0	0	0	0	0	0		0	0	0	0	0	0	0	0	0	0	0	0	0	0	0		0	0	0	0.001	0	0	0	0	0	0	0	0	0	0	7.14286e-05		Gequatrovirus
Glaciecola	0.001	0.002	0	0	0.001	0	0	0	0.001	0	0.001	0	0.002	0.001	0.000642857		0	0	0	0.002	0.002	0.001	0.001	0	0.001	0	0.005	0.002	0	0.001	0.00107143		0.002	0	0	0.005	0	0.002	0.002	0.001	0.001	0	0.001	0.001	0	0.003	0.00128571		Glaciecola
Glaesserella	0	0.001	0	0	0	0	0.001	0	0	0	0	0	0.001	0	0.000214286		0	0	0	0	0	0	0	0	0.001	0	0.002	0.001	0	0.003	0.0005		0	0	0	0.001	0	0.001	0.003	0	0	0	0	0	0	0.001	0.000428571		Glaesserella
Gloeobacter	0	0	0	0	0	0	0	0	0	0	0	0	0	0	0		0	0	0	0	0	0	0	0	0	0	0	0	0	0	0		0	0	0	0	0	0	0	0	0	0	0.001	0	0	0	7.14286e-05		Gloeobacter
Gloeothece	0	0	0	0.002	0	0	0	0	0	0	0	0	0	0	0.000142857		0	0	0	0	0	0	0	0	0	0	0	0	0	0.005	0.000357143		0	0	0	0	0	0	0.006	0	0	0.001	0	0	0	0	0.0005		Gloeothece
Gluconobacter	0	0	0	0	0	0	0	0	0	0	0	0	0	0	0		0	0	0	0	0	0	0	0	0	0	0	0	0	0	0		0	0	0	0	0	0	0	0	0	0.008	0	0	0	0	0.000571429		Gluconobacter
Glutamicibacter	0	0	0	0	0	0	0	0	0	0	0	0	0	0	0		0.003	0	0	0	0	0	0	0	0	0	0	0	0	0	0.000214286		0	0	0	0	0	0	0	0	0	0	0	0	0	0	0		Glutamicibacter
Gordonia	0	0	0	0	0	0	0	0	0	0	0	0	0	0	0		0	0	0	0	0	0	0	0	0	0.001	0	0	0	0	7.14286e-05		0	0	0	0	0	0	0	0	0	0	0	0	0	0	0		Gordonia
Gordonibacter	0	0	0.016	0	0	0	0	0	0	0	0	0	0	0	0.00114286		0	0	0	0	0.002	0.005	0.005	0.002	0.013	0	0	0	0.011	0	0.00271429		0	0.012	0.002	0.03	0.005	0.011	0	0.083	0.005	0.002	0	0.001	0	0.003	0.011		Gordonibacter
Gottschalkia	0	0	0	0	0	0	0	0	0	0	0	0	0	0	0		0	0	0	0	0	0	0	0	0	0	0	0	0	0	0		0	0	0	0	0	0	0	0	0	0	0	0	0	0	0		Gottschalkia
Gramella	0	0	0	0	0	0	0	0	0	0	0	0	0	0.001	7.14286e-05		0	0	0	0	0.001	0	0	0	0	0	0	0	0	0	7.14286e-05		0	0	0	0	0	0	0.001	0	0	0	0	0	0	0	7.14286e-05		Gramella
Granulibacter	0	0	0	0	0	0	0	0	0	0	0	0	0	0	0		0	0	0	0	0	0	0	0	0	0	0	0	0	0	0		0	0	0	0	0	0	0	0	0	0	0	0	0	0	0		Granulibacter
Granulicella	0	0	0	0	0.001	0	0	0	0	0	0	0	0	0.001	0.000142857		0	0	0	0	0	0	0	0	0	0	0	0	0	0	0		0	0	0	0	0	0	0	0	0	0	0	0	0	0	0		Granulicella
Granulosicoccus	0	0	0	0	0	0	0	0	0	0.001	0	0	0.001	0	0.000142857		0	0	0	0	0	0	0	0	0	0	0.001	0	0	0	7.14286e-05		0.001	0	0	0	0	0.001	0.005	0.002	0	0	0	0	0	0.001	0.000714286		Granulosicoccus
Gynuella	0	0	0	0	0	0	0	0	0	0	0	0	0	0	0		0	0	0	0	0	0	0	0	0	0	0	0	0	0	0		0.001	0.001	0	0	0	0	0	0	0	0	0	0	0	0	0.000142857		Gynuella
Haematospirillum	0	0	0	0	0	0	0	0	0	0	0	0	0	0	0		0	0	0	0	0	0	0	0	0	0	0	0	0	0	0		0	0	0	0	0	0	0	0	0	0	0	0	0	0	0		Haematospirillum
Haemophilus	0.001	0.517	0.22	0	0.004	0.006	0.002	0	0.002	0	0.003	0.028	0.027	0.002	0.058		0.019	0	0.002	0.024	0.005	0.287	0.022	0	0.605	0.02	2.155	0.759	0.022	0.938	0.347		0.007	0.008	0.067	0.624	0.001	0.119	1.599	0.019	0.001	0.202	0.08	0.002	0.315	1.547	0.327929		Haemophilus
Hahella	0.004	0.004	0	0.002	0.001	0.001	0	0	0	0.001	0.009	0	0.002	0.002	0.00185714		0.002	0.002	0.005	0.001	0.002	0.002	0.001	0.002	0	0.003	0.002	0.002	0	0.004	0.002		0.001	0.001	0	0.004	0	0.001	0.001	0.001	0.001	0	0	0	0.003	0.006	0.00135714		Hahella
Haliangium	0.005	0.002	0.003	0	0.001	0	0.002	0	0.001	0.002	0.003	0.001	0.001	0.002	0.00164286		0.003	0.001	0.001	0.036	0.005	0.004	0.004	0.004	0	0.005	0	0	0	0.011	0.00528571		0.023	0.002	0.003	0.002	0	0.001	0.002	0.002	0	0.001	0.001	0	0.006	0.001	0.00314286		Haliangium
Haliscomenobacter	0	0	0.001	0	0.001	0	0	0	0	0	0	0.001	0	0	0.000214286		0	0	0	0	0	0	0	0	0	0.001	0	0	0	0	7.14286e-05		0	0	0	0	0	0	0	0	0.002	0	0	0	0	0	0.000142857		Haliscomenobacter
Halobacillus	0	0	0	0	0	0	0	0	0	0	0	0	0	0	0		0	0	0	0	0	0	0	0	0	0	0	0	0	0	0		0	0	0	0	0	0	0	0	0	0	0	0	0	0	0		Halobacillus
Halobacteriovorax	0.001	0	0	0	0	0	0	0	0	0	0	0	0	0	7.14286e-05		0	0	0	0	0	0	0	0	0	0	0	0	0	0	0		0	0	0	0	0	0	0	0	0	0	0	0	0	0	0		Halobacteriovorax
Halobacteroides	0.058	0.012	0.023	0.009	0.011	0.026	0.024	0.004	0.035	0.054	0.019	0.009	0.019	0.155	0.0327143		0.125	0.005	0.004	0.019	0.015	0.061	0.012	0.008	0.01	0.015	0.056	0.026	0.007	0.023	0.0275714		0.026	0.029	0.007	0.02	0.022	0.043	0.063	0.015	0.028	0.003	0.213	0.016	0.029	0.023	0.0383571		Halobacteroides
Halocynthiibacter	0	0	0	0	0	0	0	0	0	0.001	0	0	0	0	7.14286e-05		0	0	0	0.018	0	0	0	0	0	0.001	0	0	0	0.001	0.00142857		0.007	0.004	0	0	0	0	0	0.006	0	0	0	0	0	0	0.00121429		Halocynthiibacter
Halomicronema	0	0	0	0	0	0	0.002	0	0.003	0.003	0.002	0	0.004	0	0.001		0.004	0.008	0	0	0	0	0.004	0	0	0.002	0.001	0.007	0	0	0.00185714		0.012	0.002	0	0	0.003	0.001	0.011	0.01	0	0.003	0	0	0.006	0.002	0.00357143		Halomicronema
Halomonas	0	0	0.002	0	0	0	0.002	0	0	0	0	0	0	0	0.000285714		0.005	0	0	0	0.002	0.02	0	0.003	0	0	0	0	0	0	0.00214286		0	0	0	0	0	0	0.001	0	0	0	0.003	0	0.01	0.004	0.00128571		Halomonas
Halorhodospira	0	0	0	0	0	0	0	0	0	0.001	0	0	0	0	7.14286e-05		0	0.001	0	0	0.001	0	0	0	0	0	0	0	0	0	0.000142857		0	0	0	0	0.003	0	0.001	0	0	0.001	0.002	0.001	0	0	0.000571429		Halorhodospira
Halotalea	0	0	0	0	0	0	0	0	0	0	0	0	0	0	0		0	0	0	0.002	0	0	0	0	0	0	0	0	0	0.003	0.000357143		0.004	0	0	0	0	0	0	0	0	0	0	0	0	0	0.000285714		Halotalea
Halothermothrix	0.001	0	0	0	0	0	0	0	0	0	0	0.022	0.001	0	0.00171429		0.001	0.001	0	0.002	0	0.002	0	0.001	0.001	0.002	0	0	0.001	0	0.000785714		0.001	0.001	0	0	0.002	0.001	0	0.001	0.002	0.001	0.001	0	0.001	0.001	0.000857143		Halothermothrix
Halothiobacillus	0	0.001	0	0	0	0	0	0	0	0	0.001	0	0.001	0	0.000214286		0	0.001	0.002	0.003	0.002	0	0	0	0	0.003	0	0	0.001	0.001	0.000928571		0.002	0.001	0.001	0.001	0	0	0	0	0	0	0	0	0.001	0	0.000428571		Halothiobacillus
Hartmannibacter	0	0	0	0	0	0	0	0	0	0	0	0	0	0	0		0	0	0	0	0	0	0	0	0	0	0	0	0	0	0		0.017	0	0	0	0	0	0	0	0	0	0	0	0	0	0.00121429		Hartmannibacter
Helicobacter	0	0.007	0.023	0	0.009	0	0.005	0.011	0.005	0	0	0.04	0	0.003	0.00735714		0.003	0	0.004	0	0.005	0.012	0.007	0.006	0.005	0.043	0.008	0.011	0.008	0	0.008		0	0	0	0.013	0.007	0	0.011	0.005	0.005	0.042	0.006	0.009	0.001	0.003	0.00728571		Helicobacter
Heliobacterium	0	0	0	0	0	0	0	0	0	0	0	0	0	0.045	0.00321429		0.002	0	0	0	0	0	0	0	0	0.003	0.004	0	0	0	0.000642857		0	0	0	0	0	0	0	0.001	0.002	0	0	0	0	0	0.000214286		Heliobacterium
Herbaspirillum	0	0	0	0	0	0.001	0	0	0	0.002	0	0	0	0	0.000214286		0	0	0.001	0	0	0	0	0	0	0	0	0	0	0	7.14286e-05		0	0.001	0	0	0	0	0	0	0	0	0	0	0	0.001	0.000142857		Herbaspirillum
Herbinix	0.001	0.002	0.004	0	0.002	0	0.001	0.001	0.003	0.002	0	0.01	0	0.013	0.00278571		0	0	0	0.002	0.002	0.01	0.002	0	0.009	0.009	0.002	0	0.012	0.001	0.0035		0.002	0.006	0	0	0.003	0.002	0.016	0.006	0.005	0.003	0.089	0.003	0	0.003	0.00985714		Herbinix
Herminiimonas	0	0	0	0	0	0	0	0	0	0	0	0	0	0	0		0	0	0.001	0	0	0	0	0	0	0	0	0	0	0	7.14286e-05		0	0	0	0	0	0	0	0	0	0	0	0	0	0	0		Herminiimonas
Hirschia	0.001	0.001	0	0.001	0	0	0	0	0	0	0.002	0	0	0.001	0.000428571		0.001	0	0	0.033	0.001	0	0	0	0	0	0	0	0	0.003	0.00271429		0.009	0.002	0	0	0	0	0	0.001	0	0	0	0	0.001	0.001	0.001		Hirschia
Histophilus	0	0	0	0	0	0	0	0	0	0	0	0	0	0	0		0	0	0	0	0	0	0	0	0.001	0	0	0	0	0.001	0.000142857		0	0	0	0.001	0	0	0	0	0	0	0	0	0	0	7.14286e-05		Histophilus
Hungateiclostridium	0	0	0.001	0.001	0	0	0	0	0	0	0	0.003	0	0	0.000357143		0	0	0	0.002	0	0	0	0	0	0.001	0.001	0	0.004	0	0.000571429		0	0	0	0	0.011	0	0	0.001	0	0.002	0	0.02	0	0.001	0.0025		Hungateiclostridium
Hydrogenobacter	0	0	0	0	0	0	0	0	0	0	0	0	0	0	0		0	0	0	0	0	0	0	0	0	0	0	0	0	0	0		0	0	0	0	0	0	0	0	0	0.002	0	0	0	0	0.000142857		Hydrogenobacter
Hydrogenophaga	0.012	0.013	0.005	0	0	0	0	0	0	0	0.021	0	0.017	0	0.00485714		0.008	0	0	0.57	0	0.015	0	0	0.003	0.005	0.004	0	0.002	0.169	0.0554286		0.207	0	0	0.008	0.007	0	0	0	0.058	0	0.003	0	0	0.02	0.0216429		Hydrogenophaga
Hydrogenophilus	0	0	0	0	0	0	0	0	0	0	0	0	0	0	0		0	0	0	0.001	0	0	0	0	0	0	0	0	0	0	7.14286e-05		0	0	0	0	0	0	0	0	0	0	0.001	0	0	0	7.14286e-05		Hydrogenophilus
Hydrogenovibrio	0	0	0.001	0	0	0	0	0	0	0	0	0	0.001	0.001	0.000214286		0	0	0.001	0.012	0.005	0	0	0	0	0.001	0	0	0	0.002	0.0015		0.003	0.001	0	0.001	0.001	0	0	0	0.001	0	0.001	0	0	0.001	0.000642857		Hydrogenovibrio
Hymenobacter	0	0.002	0.004	0	0	0	0	0	0	0	0	0	0	0	0.000428571		0	0	0	0	0	0	0.004	0	0.001	0	0	0	0	0	0.000357143		0	0	0	0.002	0	0	0	0.001	0.002	0.003	0	0	0	0	0.000571429		Hymenobacter
Hyphomicrobium	0.001	0	0	0	0	0	0	0	0	0	0	0	0	0	7.14286e-05		0.003	0	0.001	0.021	0	0	0	0	0	0	0	0	0	0.003	0.002		0.046	0.003	0.001	0.002	0	0	0	0	0	0	0	0	0.003	0.007	0.00442857		Hyphomicrobium
Hyphomonas	0.001	0	0	0	0	0	0	0	0	0	0	0	0	0	7.14286e-05		0	0	0	0	0	0	0	0	0	0	0	0	0	0	0		0	0	0	0	0	0	0	0	0	0	0	0	0	0	0		Hyphomonas
Ichthyobacterium	0	0	0	0	0.001	0	0	0.001	0	0	0	0	0	0	0.000142857		0	0	0.001	0	0	0.002	0	0	0	0	0	0.001	0	0.001	0.000357143		0	0.001	0	0	0	0	0	0	0.002	0	0	0	0	0	0.000214286		Ichthyobacterium
Idiomarina	0	0	0	0	0	0	0	0	0	0	0	0	0	0	0		0	0	0	0.002	0	0	0	0	0	0	0	0	0	0	0.000142857		0	0	0	0.001	0	0	0	0	0	0	0	0.001	0	0.001	0.000214286		Idiomarina
Ignavibacterium	0	0.001	0.005	0	0	0	0	0.001	0	0	0.001	0.001	0	0	0.000642857		0.001	0	0	0	0	0	0	0	0	0.001	0	0	0.001	0.001	0.000285714		0.001	0.001	0	0.001	0.001	0.001	0	0	0.001	0	0	0.001	0	0	0.0005		Ignavibacterium
Ilyobacter	0	0	0	0	0	0	0	0	0	0	0	0	0	0	0		0	0	0	0	0	0	0	0	0	0	0	0	0	0	0		0.001	0	0	0	0	0	0	0	0	0	0.001	0	0	0	0.000142857		Ilyobacter
Immundisolibacter	0	0	0.001	0	0.001	0	0	0	0	0	0	0	0	0	0.000142857		0	0	0	0.002	0	0	0	0	0	0	0	0	0	0	0.000142857		0	0	0	0	0	0	0	0	0	0	0	0	0	0	0		Immundisolibacter
Indioceanicola	0	0	0	0	0	0	0	0	0	0	0	0	0	0	0		0	0	0	0	0	0	0	0	0	0	0	0	0	0	0		0	0	0	0	0	0	0	0	0	0	0	0	0	0	0		Indioceanicola
Intestinimonas	0	0	0	0	0	0	0	0	0.001	0	0	0	0	0	7.14286e-05		0	0	0	0	0.005	0	0	0.001	0.001	0.004	0	0	0	0	0.000785714		0	0	0	0	0.03	0	0.061	0	0.003	0.002	0.048	0.011	0	0	0.0110714		Intestinimonas
Isoptericola	0	0	0	0	0	0	0	0	0	0	0	0	0	0	0		0	0	0	0	0	0	0	0	0	0	0	0	0	0	0		0	0	0	0	0	0	0	0	0	0	0	0	0	0.001	7.14286e-05		Isoptericola
Isosphaera	0.004	0	0.004	0	0.001	0	0.001	0	0.001	0.001	0.002	0	0.002	0.001	0.00121429		0.001	0.001	0	0.001	0	0	0.001	0.004	0	0.002	0	0	0.001	0.002	0.000928571		0.002	0	0.003	0	0	0.001	0	0	0	0.001	0.001	0	0.001	0.001	0.000714286		Isosphaera
Jannaschia	0.003	0	0	0	0	0	0.002	0	0	0	0	0.001	0.017	0	0.00164286		0	0	0	0.002	0	0	0	0	0	0	0.001	0.001	0	0	0.000285714		0.004	0	0	0	0	0	0	0	0	0	0	0	0	0.001	0.000357143		Jannaschia
Janthinobacterium	0.012	0.008	0.004	0.007	0.006	0.001	0.01	0.017	0.006	0.014	0.028	0.005	0.011	0.009	0.00985714		0.01	0.007	0.022	0.042	0.032	0.043	0.009	0.013	0.005	0.011	0.007	0.013	0.004	0.018	0.0168571		0.023	0.003	0.011	0.009	0.091	0.006	0.012	0.008	0.022	0.001	0.01	0	0.023	0.013	0.0165714		Janthinobacterium
Jeongeupia	0	0	0	0	0	0	0	0	0	0	0	0	0	0	0		0	0	0.001	0.001	0	0	0	0	0	0	0	0	0	0	0.000142857		0	0	0	0	0	0	0	0	0	0	0	0	0	0	0		Jeongeupia
Jeotgalibaca	0.001	0.002	0	0	0	0	0	0	0.001	0	0.001	0	0.001	0.017	0.00164286		0.001	0.003	0.007	0	0.001	0	0	0.009	0	0.001	0	0	0	0	0.00157143		0	0.009	0	0.032	0	0	0	0.001	0	0.006	0	0	0.008	0.001	0.00407143		Jeotgalibaca
Jeotgalibacillus	0.001	0.001	0	0	0	0.003	0	0	0	0.002	0	0	0	0	0.0005		0	0.001	0.005	0	0	0	0.002	0.001	0	0	0	0	0	0	0.000642857		0	0.296	0	0.005	0	0	0	0.008	0	0	0	0	0.001	0	0.0221429		Jeotgalibacillus
Jeotgalicoccus	0	0	0	0	0	0.001	0	0	0	0	0	0	0	0.001	0.000142857		0	0	0	0	0	0	0	0	0	0	0	0	0	0	0		0	0	0	0	0	0	0	0	0	0	0	0	0	0	0		Jeotgalicoccus
Jiangella	0	0	0	0	0	0	0	0	0	0	0	0	0	0	0		0.001	0	0	0	0	0	0	0	0	0	0	0	0	0.002	0.000214286		0	0	0	0.001	0	0	0.001	0	0	0	0	0	0	0	0.000142857		Jiangella
Jonesia	0.017	0.002	0.012	0.041	0.003	0.003	0.007	0.011	0.008	0.013	0.006	0.039	0.007	0.006	0.0125		0.004	0.02	0.001	0.005	0.011	0.019	0.038	0.016	0.025	0.023	0.009	0.012	0.039	0.008	0.0164286		0.004	0.016	0.016	0.002	0.075	0.022	0.052	0.013	0.02	0.023	0.022	0.062	0.012	0.018	0.0255		Jonesia
Jonquetella	0	0	0	0	0	0	0	0	0	0	0	0.001	0	0	7.14286e-05		0	0	0	0	0.001	0	0	0	0.001	0	0.001	0	0.001	0	0.000285714		0	0	0	0	0	0	0	0	0	0	0.001	0	0	0	7.14286e-05		Jonquetella
Kagunavirus	0	0	0	0	0	0	0	0	0	0.001	0	0	0	0	7.14286e-05		0	0	0	0	0	0	0	0	0	0	0	0	0	0	0		0	0	0	0	0	0	0	0	0	0	0	0	0	0	0		Kagunavirus
Kangiella	0.002	0.004	0	0	0.002	0	0	0.001	0	0	0.005	0.001	0.001	0.001	0.00121429		0.001	0.001	0.004	0.002	0.003	0	0	0	0	0	0.003	0.003	0	0.001	0.00128571		0.001	0	0	0.001	0	0.002	0.001	0	0.002	0	0	0	0.002	0.003	0.000857143		Kangiella
Ketogulonicigenium	0	0	0	0	0	0	0	0	0	0	0	0	0	0	0		0	0	0	0	0.002	0	0	0	0	0	0	0	0	0	0.000142857		0	0	0	0	0	0	0	0	0	0	0	0	0	0	0		Ketogulonicigenium
Kibdelosporangium	0	0.001	0	0.001	0	0	0.002	0	0.002	0.002	0.001	0.001	0	0.001	0.000785714		0.001	0.001	0	0.001	0	0.003	0.001	0.001	0.001	0	0.001	0.001	0	0.001	0.000857143		0.001	0.001	0.001	0.001	0.002	0.002	0	0.001	0.002	0.001	0.004	0	0.003	0.001	0.00142857		Kibdelosporangium
Kineococcus	0	0	0	0	0	0	0	0	0	0	0	0	0	0.002	0.000142857		0	0.001	0	0.002	0	0.001	0	0	0	0	0	0	0	0.007	0.000785714		0	0.004	0.001	0	0	0.001	0	0.001	0	0	0	0	0	0.001	0.000571429		Kineococcus
Kiritimatiella	0	0	0	0	0	0	0	0	0	0	0	0	0	0	0		0	0	0	0	0	0	0	0	0	0	0	0	0.001	0.001	0.000142857		0	0	0	0	0	0	0	0	0	0	0	0	0	0.001	7.14286e-05		Kiritimatiella
Klebsiella	0.11	0.087	0.094	0.041	0.024	0.016	0.081	0.033	0.093	0.072	0.124	0.67	0.09	0.052	0.113357		0.105	0.112	0.108	0.09	0.199	0.109	0.012	0.04	1.483	0.707	1.34	2.488	0.488	0.152	0.530929		0.055	0.028	0	0.096	0	0.205	0.02	1.332	1.03	1.699	0.06	0	0.131	0.982	0.402714		Klebsiella
Kordia	0	0	0	0	0	0	0	0	0	0	0	0	0	0	0		0	0	0	0	0	0	0	0	0	0	0	0	0	0	0		0	0	0	0	0	0	0	0	0	0	0	0	0	0	0		Kordia
Kosakonia	0.003	0.002	0.001	0	0.002	0	0.001	0	0	0	0.003	0	0.001	0	0.000928571		0.001	0	0.003	0.001	0.008	0	0	0	0	0	0.001	0.002	0	0.001	0.00121429		0	0	0	0	0	0.002	0	0	0.002	0	0	0	0.001	0.004	0.000642857		Kosakonia
Kosmotoga	0.001	0	0	0	0	0	0	0.001	0.002	0.002	0	0.001	0	0.004	0.000785714		0	0	0	0	0	0.001	0	0	0	0	0	0	0.001	0	0.000142857		0	0.002	0	0	0	0	0.001	0	0.002	0	0.001	0.001	0.001	0	0.000571429		Kosmotoga
Kozakia	0	0	0	0	0	0	0	0	0	0	0	0.011	0	0	0.000785714		0	0	0	0.072	0	0	0	0	0	0	0	0	0	0	0.00514286		0.04	0	0	0	0.022	0	0.012	0	0	0	0	0.016	0	0	0.00642857		Kozakia
Kushneria	0	0	0	0	0	0	0	0	0	0	0	0	0	0	0		0	0	0	0	0	0	0	0	0	0	0	0	0	0	0		0	0	0	0	0	0	0.001	0	0	0	0.001	0	0	0	0.000142857		Kushneria
Kutzneria	0	0	0	0	0	0	0	0	0	0	0	0	0	0.001	7.14286e-05		0	0	0	0	0	0	0	0	0	0	0	0	0	0	0		0	0	0	0	0	0	0	0	0	0	0	0	0.001	0	7.14286e-05		Kutzneria
Kytococcus	0.001	0	0	0	0	0	0.001	0.002	0.001	0.002	0	0	0	0.001	0.000571429		0.001	0.001	0	0.005	0.003	0.021	0	0	0	0	0	0	0	0.004	0.0025		0.006	0	0	0	0.001	0.001	0	0.006	0	0	0.001	0	0.004	0.004	0.00164286		Kytococcus
Labilibaculum	0	0	0.001	0	0	0	0	0	0	0	0	0	0	0	7.14286e-05		0	0	0	0.002	0	0	0	0	0	0	0.001	0	0	0.001	0.000285714		0	0	0	0	0	0	0	0.001	0	0	0	0	0	0	7.14286e-05		Labilibaculum
Labrenzia	0	0	0	0	0	0	0	0	0	0	0	0	0	0	0		0	0	0	0	0	0	0	0	0	0	0	0	0	0	0		0	0.004	0	0	0	0	0	0	0	0	0	0	0	0	0.000285714		Labrenzia
Laceyella	0	0.001	0	0.001	0	0.001	0	0	0.001	0	0	0	0.001	0	0.000357143		0.001	0	0.001	0	0	0	0	0.001	0	0	0	0	0	0	0.000214286		0	0.001	0.001	0	0	0	0	0.001	0	0	0	0	0.001	0	0.000285714		Laceyella
Lachnoanaerobaculum	0.001	0.001	0.021	0	0	0	0.001	0	0.005	0.002	0.002	0.016	0.001	0.001	0.00364286		0.002	0	0	0.001	0.002	0.007	0.009	0.003	0.008	0.02	0.001	0.003	0.035	0	0.0065		0.004	0.004	0.002	0.002	0.003	0.006	0.006	0.004	0.003	0.024	0.002	0.005	0.001	0.002	0.00485714		Lachnoanaerobaculum
Lachnoclostridium	0.009	0.017	2.349	0.015	0.011	0.1	0.205	0.114	0.445	0.377	0.075	0.832	0.012	2.194	0.4825		0.056	0.004	0.011	0.177	0.068	0.983	0.209	0.199	3.204	0.474	0.468	0.216	0.194	0.113	0.455429		0.626	0.313	0.089	0.047	0.066	0.622	0.092	1.579	8.002	0.312	0.979	0.111	0.519	0.195	0.968		Lachnoclostridium
Lachnospira	0.001	0.004	0.026	0	0	0	0.003	0.002	0.001	0.017	0.002	0.028	0	0.011	0.00678571		0.002	0	0	0	0	0	0	0.001	0.03	0.012	0.02	0.014	0.002	0.009	0.00642857		0.001	0.003	0.002	0	0.009	0	0.003	0.036	0.005	0.01	0.02	0.003	0.007	0.004	0.00735714		Lachnospira
Lacimicrobium	0	0	0	0	0	0	0	0	0	0	0	0	0	0	0		0.001	0	0	0.001	0	0	0	0	0	0	0	0	0	0	0.000142857		0.001	0	0	0	0	0	0	0.001	0	0	0	0	0	0.001	0.000214286		Lacimicrobium
Lacrimispora	0	0	0	0	0	0	0	0	0	0	0	0	0	0	0		0	0	0	0	0	0	0	0	0	0.024	0	0	0	0	0.00171429		0	0	0	0	0	0.002	0	0	0	0.001	0	0	0	0	0.000214286		Lacrimispora
Lactobacillus	1.388	47.9	1.159	0.331	24.212	84.461	2.529	1.024	7.616	5.828	1.205	0.425	46.772	4.865	16.4082		1.415	0.166	20.51	2.051	4.158	12.13	0.221	1.53	0.477	0.264	3.101	2.857	0.829	6.162	3.99079		6.175	9.351	0.496	9.604	0.311	8.502	0.469	0.794	0.065	0.268	5.048	0.818	7.73	3.202	3.77379		Lactobacillus
Lactococcus	0	0.027	0.007	0.001	0.027	0	0	0.002	0.001	0	0.175	0.001	0.001	0.682	0.066		0.007	0.002	0	0.005	0.008	0.13	0.012	0.397	0.002	0.002	0	0.002	0.01	0.006	0.0416429		0.062	0.021	0	0.045	0	0.004	0.003	0.815	0.001	0.144	0.003	0.001	0.011	0.024	0.081		Lactococcus
Laribacter	0.002	0	0	0	0	0	0	0	0.001	0	0	0.002	0	0	0.000357143		0	0	0	0	0	0	0	0	0	0	0	0	0	0.001	7.14286e-05		0	0	0	0	0	0	0	0.001	0	0.001	0	0	0.001	0	0.000214286		Laribacter
Lawsonella	0.002	0	0	0	0.007	0.001	0.002	0.001	0	0	0	0	0	0.004	0.00121429		0.004	0.001	0	0	0.002	0.006	0	0	0	0	0.004	0.002	0	0.008	0.00192857		0	0	0.003	0	0	0.007	0.001	0	0	0	0	0	0	0.011	0.00157143		Lawsonella
Lawsonia	0	0	0.001	0	0	0	0.003	0	0.001	0.001	0	0.002	0	0	0.000571429		0	0	0	0	0.001	0.001	0	0.001	0.061	0.001	0	0	0.006	0	0.00507143		0.003	0.003	0	0.001	0.016	0.001	0.003	0.001	0.019	0.007	0.001	0.009	0	0	0.00457143		Lawsonia
Leadbetterella	0	0	0	0	0	0.006	0	0	0	0	0	0	0	0.002	0.000571429		0	0	0	0	0	0	0	0	0	0.005	0	0	0	0	0.000357143		0	0	0	0	0	0	0	0	0	0	0	0	0	0	0		Leadbetterella
Legionella	0	0.001	0.003	0.001	0	0.001	0	0	0.001	0	0	0	0	0.013	0.00142857		0.001	0.001	0	0.209	0.001	0.021	0	0	0	0.003	0.014	0	0.048	0.005	0.0216429		0.142	0.002	0.026	0.001	0	0.01	0.029	0	0.001	0.002	0.006	0	0	0.002	0.0157857		Legionella
Leifsonia	0	0	0	0	0	0	0	0	0	0	0	0	0	0	0		0	0	0	0	0	0	0	0	0	0	0	0	0	0	0		0	0	0.001	0	0	0	0	0	0	0	0	0	0	0	7.14286e-05		Leifsonia
Lentibacillus	0	0	0	0	0	0	0	0	0	0	0	0	0	0	0		0	0	0	0	0	0	0	0	0	0	0	0	0	0	0		0	0	0	0	0	0	0	0	0	0	0	0	0.001	0	7.14286e-05		Lentibacillus
Lentzea	0	0	0	0	0	0	0	0	0	0	0	0	0	0	0		0	0	0	0	0	0	0	0	0	0	0	0.001	0	0	7.14286e-05		0	0	0	0	0	0	0	0	0	0	0	0	0	0	0		Lentzea
Leptolyngbya	0	0	0	0	0	0	0	0	0	0	0	0	0	0	0		0	0	0	0.003	0	0.002	0	0	0.001	0	0	0	0	0	0.000428571		0	0	0	0	0	0	0	0.001	0.001	0	0	0.001	0	0	0.000214286		Leptolyngbya
Leptospira	0	0	0.001	0	0	0	0	0	0	0	0	0	0	0	7.14286e-05		0.001	0.001	0	0	0	0	0	0	0.001	0.002	0	0	0.001	0	0.000428571		0.003	0	0	0	0	0.001	0.001	0	0	0.002	0	0	0.001	0.001	0.000642857		Leptospira
Leptotrichia	0	0	0	0	0	0	0	0	0	0	0	0	0	0	0		0	0	0	0	0	0	0	0	0	0	0	0	0	0	0		0	0	0	0	0	0.001	0	0.001	0	0.001	0	0	0	0	0.000214286		Leptotrichia
Leuconostoc	0	0	0	0	0	0	0	0	0	0.035	0	0	0	0	0.0025		0	0	0	0	0	0.176	0	0	0	0	0	0	0	0	0.0125714		0	0	0	0	0	0	0	0	0	0.027	0	0	0	0	0.00192857		Leuconostoc
Libanicoccus	0.008	0.012	0.037	0.001	0.173	0.045	0.051	0.007	0.211	0.113	0.014	0.011	0.004	0.016	0.0502143		0.052	0.001	0.004	0.059	0.019	0.316	0.003	0.022	0.008	0.02	0.015	0.022	0.013	0.051	0.0432143		0.102	0.175	0.008	0.004	0.001	0.171	0.011	0.013	0	0.002	0.15	0.005	0.045	0.056	0.0530714		Libanicoccus
Liberibacter	0.001	0	0.001	0	0.001	0	0	0	0	0	0	0	0.001	0.002	0.000428571		0.003	0	0	0.56	0.001	0.005	0	0.012	0	0	0.001	0.001	0	0.202	0.0560714		0.388	0.031	0.001	0.003	0.001	0.001	0.002	0.002	0.001	0.001	0	0	0	0.026	0.0326429		Liberibacter
Limnobaculum	0	0	0	0	0	0	0	0	0	0	0	0	0	0	0		0	0	0	0	0	0	0	0	0	0	0	0	0	0	0		0	0	0	0	0	0	0	0	0	0	0	0	0	0	0		Limnobaculum
Limnohabitans	0	0	0	0	0	0	0	0	0	0	0	0	0	0	0		0	0	0	0.125	0	0	0	0	0	0.001	0	0	0	0.004	0.00928571		0.005	0	0	0	0	0	0	0	0.003	0	0	0	0.02	0	0.002		Limnohabitans
Listeria	0.022	0.894	0	0	0.962	0.078	0.009	0.007	0.015	0	0.012	0	0.091	0.025	0.151071		0.008	0.004	0.195	0.003	0.026	0.004	0.002	0	0	0	0	0	0	0.003	0.0175		0.003	0.111	0.004	0.045	0	0.027	0.006	0	0.005	0.002	0.012	0	0.059	0.02	0.021		Listeria
Luteibacter	0	0	0	0	0.001	0	0	0.001	0	0	0	0	0	0.001	0.000214286		0	0	0	0	0	0	0	0	0	0	0	0.001	0	0.001	0.000142857		0.006	0	0	0	0	0.001	0	0	0	0	0	0	0	0	0.0005		Luteibacter
Luteimonas	0	0	0	0	0	0	0	0	0	0	0	0.002	0	0	0.000142857		0	0	0	0.002	0	0.022	0	0	0	0	0	0	0	0.001	0.00178571		0.004	0	0	0	0	0	0	0	0	0	0	0	0	0	0.000285714		Luteimonas
Luteitalea	0	0	0	0	0.001	0	0	0.002	0	0	0	0.001	0	0	0.000285714		0	0	0	0	0	0	0	0	0	0.001	0.001	0	0	0	0.000142857		0.001	0	0	0	0	0	0	0	0.001	0	0.001	0	0	0.001	0.000285714		Luteitalea
Lysinibacillus	0.004	0.004	0	0.002	0.004	0.001	0	0	0	0.001	0	0.001	0.003	0.001	0.0015		0.012	0.022	0.016	0.005	0	0.019	0	0.02	0.002	0	0.001	0.03	0	0.002	0.00921429		0.017	0.046	0.002	0.002	0.002	0.031	0	0.018	0	0.001	0	0.001	0.039	0	0.0113571		Lysinibacillus
Lysobacter	0	0.002	0	0	0	0	0	0	0	0	0	0	0	0.001	0.000214286		0	0	0	0	0.001	0.135	0	0	0	0.002	0	0	0.001	0.005	0.0102857		0.001	0	0	0	0	0.001	0.001	0	0.024	0	0	0	0	0.001	0.002		Lysobacter
Macrococcus	0	0	0	0	0	0	0	0	0	0	0	0	0	0	0		0	0	0	0	0	0	0	0	0	0	0	0	0	0	0		0	0.004	0	0	0	0	0	0	0	0	0	0	0	0	0.000285714		Macrococcus
Mageeibacillus	0	0	0	0.001	0	0	0	0.001	0.001	0.001	0	0.002	0.001	0	0.0005		0	0	0	0	0	0.001	0	0.001	0	0.001	0.001	0	0	0.001	0.000357143		0	0.001	0	0.001	0.007	0	0.004	0.004	0.002	0.001	0	0.007	0.001	0.001	0.00207143		Mageeibacillus
Magnetococcus	0	0	0	0	0	0	0	0	0	0.001	0	0	0	0	7.14286e-05		0	0	0.001	0.001	0	0.001	0	0	0	0	0	0	0	0.001	0.000285714		0.003	0	0	0	0	0	0.001	0.001	0	0.001	0	0	0	0.001	0.0005		Magnetococcus
Magnetospira	0.001	0.001	0.001	0	0.001	0.001	0.001	0	0.001	0	0.004	0.003	0	0	0.001		0.002	0	0	0.009	0.001	0.005	0.001	0	0.001	0.003	0	0.001	0.005	0.008	0.00257143		0	0	0.001	0	0.001	0.001	0	0.001	0.001	0.001	0	0.001	0	0.002	0.000642857		Magnetospira
Magnetospirillum	0	0	0	0	0	0	0	0	0	0	0	0	0.001	0	7.14286e-05		0	0	0	0.007	0	0	0	0	0	0	0	0	0	0	0.0005		0	0	0	0.001	0	0	0	0	0	0	0	0	0	0	7.14286e-05		Magnetospirillum
Mahella	0	0	0.002	0	0	0	0.002	0	0	0.002	0	0.005	0	0.006	0.00121429		0	0	0	0	0	0.005	0	0.001	0	0.002	0	0	0.004	0	0.000857143		0.001	0.001	0	0	0	0	0.011	0.001	0	0.002	0.019	0.001	0	0	0.00257143		Mahella
Mannheimia	0.004	0.001	0	0	0.002	0.001	0	0	0	0	0.006	0	0	0	0.001		0	0.001	0.002	0	0	0	0.001	0.001	0	0.027	0.003	0	0	0	0.0025		0.001	0	0.001	0.001	0	0.002	0.004	0	0	0	0	0	0.001	0.002	0.000857143		Mannheimia
Maricaulis	0	0.001	0.002	0	0.015	0.002	0.002	0.015	0.011	0.01	0	0	0	0.004	0.00442857		0.019	0.004	0.002	0.006	0.004	0.009	0.001	0	0.002	0.008	0.004	0.001	0.006	0.01	0.00542857		0.05	0.006	0.003	0.004	0.002	0.005	0.011	0.011	0.01	0.001	0.001	0.002	0.007	0.008	0.00864286		Maricaulis
Marichromatium	0	0	0	0	0	0	0	0	0	0	0	0	0	0	0		0	0	0	0	0	0	0	0	0	0	0	0	0	0	0		0.001	0	0	0.001	0	0	0	0	0	0	0	0	0	0	0.000142857		Marichromatium
Marinilactibacillus	0	0.008	0	0.005	0.008	0.003	0	0	0	0.009	0	0	0.001	0.001	0.0025		0	0.002	0.006	0.005	0	0	0	0	0.001	0	0	0	0.001	0	0.00107143		0.1	0	0	0.007	0	0.001	0	0.007	0	0	0.001	0	0	0	0.00828571		Marinilactibacillus
Marinithermus	0	0	0	0	0	0	0	0	0	0	0	0	0	0	0		0	0	0	0	0	0	0	0	0	0	0	0	0	0	0		0.001	0	0	0	0	0	0	0.001	0	0	0	0	0	0	0.000142857		Marinithermus
Marinobacter	0	0	0	0	0	0	0	0	0	0	0	0	0.001	0	7.14286e-05		0.003	0	0	0	0	0	0	0.001	0	0	0	0	0	0	0.000285714		0.001	0	0	0	0	0.001	0	0	0	0	0	0	0	0	0.000142857		Marinobacter
Marinomonas	0	0	0	0	0	0	0	0	0	0	0	0	0	0	0		0	0	0	0	0	0	0	0	0	0	0	0	0	0	0		0	0	0	0	0	0	0	0	0	0	0	0	0	0	0		Marinomonas
Marinovum	0	0	0	0	0	0	0	0	0	0	0	0	0	0	0		0	0	0	0	0	0	0	0	0	0	0.002	0	0	0	0.000142857		0	0	0	0	0	0	0	0	0	0	0	0	0	0	0		Marinovum
Mariprofundus	0	0	0	0	0	0.001	0	0	0	0	0	0	0	0.003	0.000285714		0	0	0	0	0	0	0	0	0	0	0	0	0	0	0		0	0	0	0	0	0	0	0	0	0	0	0	0	0	0		Mariprofundus
Maritalea	0	0	0	0	0	0	0	0	0	0	0	0	0	0	0		0	0	0	0.023	0	0	0	0	0	0	0	0	0	0.006	0.00207143		0.004	0	0	0	0	0	0	0	0	0	0	0	0	0	0.000285714		Maritalea
Marivirga	0	0	0	0	0	0	0	0	0	0	0	0	0	0	0		0	0	0	0	0	0	0	0	0	0	0	0	0	0.006	0.000428571		0	0	0	0	0.001	0	0	0	0	0	0	0	0	0	7.14286e-05		Marivirga
Massilia	0.001	0	0.01	0	0.001	0	0	0.002	0	0	0	0	0	0	0.001		0.003	0	0	0.002	0.003	0.003	0	0	0	0.034	0	0.003	0.002	0.034	0.006		0.021	0.035	0	0.001	0	0	0	0.001	0	0.025	0	0	0.005	0.017	0.0075		Massilia
Massilistercora	0.016	0.03	0.711	0.097	0.055	0.051	1.562	0.341	0.424	1.037	0.052	2.645	0.026	3.943	0.785		0.184	0.021	0.011	0.1	0.297	1.084	1.626	2.164	0.542	15.965	0.957	0.694	1.681	0.455	1.8415		0.349	0.223	0.667	0.089	0.077	0.399	1.694	1.935	0.053	2.491	1.301	0.144	0.566	0.629	0.758357		Massilistercora
Megamonas	0.001	0.003	0.014	0	0.001	0.01	0.031	0.02	0.028	0.028	0.003	0.003	0	0.016	0.0112857		0.002	0.002	0	0.018	0.005	0.124	0.081	0.005	0.001	0.001	0.002	0.011	0.004	0.08	0.024		0.003	0.056	0.003	0	0.001	0.071	0.001	0.017	0	0.002	0.019	0.005	0.035	0	0.0152143		Megamonas
Megasphaera	0.028	0.086	0.376	0.187	0.061	0.455	0.774	0.232	2.781	2.091	0.52	0.101	0.035	0.304	0.573643		0.526	0.06	0.041	0.823	0.442	5.34	0.071	0.54	0.133	0.027	0.277	0.329	0.154	0.891	0.689571		2.948	2.398	0.176	0.099	0.08	3.215	0.111	0.245	0.019	0.056	1.641	0.246	0.917	1.327	0.962714		Megasphaera
Melaminivora	0	0	0	0	0	0	0	0	0	0	0	0	0	0	0		0	0	0	0	0	0	0	0	0	0	0	0	0.008	0	0.000571429		0	0	0	0	0	0	0	0	0	0	0	0	0	0	0		Melaminivora
Melioribacter	0	0	0	0.001	0.001	0	0.002	0.002	0	0	0	0.003	0	0	0.000642857		0.001	0.001	0	0.004	0.001	0.004	0.001	0.001	0.003	0.001	0.006	0.006	0.001	0.001	0.00221429		0.001	0.001	0	0.001	0.005	0.002	0.004	0.028	0.003	0.001	0.002	0.007	0	0.003	0.00414286		Melioribacter
Melissococcus	0	0	0	0	0	0	0	0	0	0	0	0	0	0	0		0.001	0	0.001	0	0	0	0.001	0.001	0	0	0	0	0	0	0.000285714		0	0	0	0.001	0	0	0	0	0	0	0	0	0	0.001	0.000142857		Melissococcus
Mesoplasma	0	0.004	0	0	0.002	0	0.001	0	0	0	0	0	0	0.001	0.000571429		0.001	0.001	0	0	0	0	0	0	0	0	0	0	0	0.001	0.000214286		0	0.002	0	0.001	0	0.001	0.001	0.001	0	0	0.005	0	0.001	0.002	0.001		Mesoplasma
Mesorhizobium	0	0	0	0	0	0	0	0	0	0	0	0	0	0.002	0.000142857		0.004	0	0	0.056	0	0.007	0	0	0	0	0	0	0	0.006	0.00521429		0.008	0	0	0	0	0	0	0	0	0	0	0	0	0	0.000571429		Mesorhizobium
Mesotoga	0.002	0.009	0.007	0.007	0.004	0.026	0.108	0.036	0.003	0.015	0.003	0.174	0.002	0.03	0.0304286		0.025	0.003	0.004	0.003	0.011	0.342	0.011	0.067	0.099	0.036	0.047	0.038	0.066	0.015	0.0547857		0.004	0.128	0.002	0.004	0.295	0.148	0.047	0.972	0.329	0.092	0.01	0.272	0.023	0.092	0.172714		Mesotoga
Methanobacterium	0	0	0	0	0	0	0	0	0	0	0	0	0	0	0		0	0	0	0	0	0	0	0	0	0.008	0	0	0	0	0.000571429		0	0	0	0	0	0	0	0	0	0	0	0	0	0	0		Methanobacterium
Methanobrevibacter	0	0	0	0	0	0	0	0	0	0	0	0	0	0	0		0	0	0	0	0	0	0	0	0	0.145	0	0	0	0	0.0103571		0	0	0	0	0	0	0	0	0	0	0	0	0	0	0		Methanobrevibacter
Methanocella	0	0	0	0	0	0	0	0	0	0.001	0	0	0	0	7.14286e-05		0	0	0	0	0	0	0	0	0	0	0	0	0	0	0		0	0	0	0	0	0	0	0	0	0	0	0	0	0	0		Methanocella
Methanofollis	0	0	0	0	0	0	0	0	0	0	0	0	0	0	0		0	0	0	0	0	0	0	0	0	0	0	0	0	0	0		0	0	0	0	0	0	0	0	0	0	0	0	0	0	0		Methanofollis
Methanosarcina	0	0	0	0	0	0	0	0	0	0	0	0	0	0	0		0	0	0	0	0	0	0	0	0	0	0	0	0	0	0		0	0	0	0	0	0	0	0	0	0	0	0	0	0	0		Methanosarcina
Methanosphaera	0	0	0	0.002	0	0	0	0	0	0	0.002	0	0	0	0.000285714		0	0	0	0	0	0	0	0	0	0.006	0	0.003	0	0	0.000642857		0	0	0	0	0	0.016	0	0	0	0	0.032	0.002	0	0	0.00357143		Methanosphaera
Methanothrix	0	0	0	0	0	0	0	0	0	0	0	0	0	0	0		0	0	0	0	0	0	0	0	0	0	0	0	0	0	0		0	0	0	0	0	0	0	0	0	0	0	0	0	0	0		Methanothrix
Methylacidiphilum	0	0	0	0	0	0	0	0	0	0	0	0.001	0	0	7.14286e-05		0	0	0	0	0	0	0	0	0	0	0	0	0	0	0		0	0	0	0	0	0	0	0	0	0	0	0	0	0	0		Methylacidiphilum
Methylibium	0	0	0	0	0	0	0	0	0	0	0	0	0	0	0		0	0	0	0	0	0	0	0	0	0	0	0	0	0	0		0	0	0	0	0	0	0	0	0	0	0	0	0.001	0	7.14286e-05		Methylibium
Methylobacterium	0	0	0	0	0	0	0	0	0	0	0	0	0.004	0	0.000285714		0	0	0	0.044	0	0	0	0	0	0	0.002	0	0	0.04	0.00614286		0.006	0	0	0	0	0	0	0	0	0	0	0	0	0	0.000428571		Methylobacterium
Methylocaldum	0	0	0	0	0	0	0	0	0	0	0	0	0	0	0		0	0	0	0	0	0	0	0	0	0	0	0	0	0	0		0	0	0	0	0	0	0	0	0	0	0	0	0	0	0		Methylocaldum
Methylococcus	0	0	0.001	0	0	0	0	0.001	0	0	0.001	0	0	0	0.000214286		0.001	0.001	0	0	0.001	0	0	0	0	0	0.001	0	0	0	0.000285714		0	0	0	0	0	0	0	0	0	0	0	0	0	0.001	7.14286e-05		Methylococcus
Methylocystis	0	0	0	0	0	0	0	0	0	0.001	0	0	0	0	7.14286e-05		0	0	0	0	0	0	0	0	0	0	0	0	0	0.009	0.000642857		0	0	0	0	0	0	0	0	0	0	0	0	0	0	0		Methylocystis
Methylomicrobium	0	0	0	0	0.001	0	0	0	0	0	0	0	0	0.001	0.000142857		0	0.001	0	0.002	0	0	0	0	0	0	0	0	0	0.001	0.000285714		0.001	0	0	0	0	0	0	0	0	0	0	0	0	0.001	0.000142857		Methylomicrobium
Methylomonas	0	0	0	0	0	0	0	0	0	0	0	0	0	0	0		0	0	0	0	0	0	0	0	0	0	0	0	0	0	0		0	0	0	0	0	0	0	0	0	0	0	0	0	0	0		Methylomonas
Methylophaga	0	0	0	0	0	0	0	0	0	0	0	0	0	0	0		0	0	0	0	0	0	0	0	0	0.001	0	0	0	0	7.14286e-05		0	0	0	0	0	0	0	0	0	0	0.001	0	0	0	7.14286e-05		Methylophaga
Methylorubrum	0.004	0.004	0	0	0	0	0	0	0	0.01	0	0	0	0	0.00128571		0	0	0	0.015	0.007	0	0	0	0	0	0	0	0	0	0.00157143		0.03	0	0	0.698	0	0	0	0	0	0	0	0.001	0	0	0.0520714		Methylorubrum
Methyloversatilis	0	0	0	0	0	0	0	0	0.012	0	0	0	0	0	0.000857143		0	0	0	0	0	0.672	0	0	0	0	0.008	0	0	0	0.0485714		0	0	0	0	0	0	0	0	0	0	0	0	0	0.001	7.14286e-05		Methyloversatilis
Methylovulum	0.001	0.001	0	0	0	0	0.001	0	0	0	0	0	0.001	0	0.000285714		0.001	0	0.001	0.003	0	0	0	0	0	0	0.001	0	0	0.001	0.0005		0.001	0.001	0.001	0.001	0	0	0	0	0	0	0	0	0.002	0.003	0.000642857		Methylovulum
Micavibrio	0	0.001	0.002	0	0.001	0	0.001	0	0.001	0.001	0	0.005	0.001	0.001	0.001		0	0	0	0.002	0	0.001	0.003	0	0.001	0.012	0.001	0.001	0.004	0	0.00178571		0	0	0.001	0.001	0.001	0.001	0.001	0.001	0.002	0.002	0.001	0.001	0	0.001	0.000928571		Micavibrio
Microbacterium	0	0.001	0.001	0	0	0	0	0	0	0	0	0	0	0	0.000142857		0	0	0	0	0	0.011	0	0	0	0	0	0	0	0	0.000785714		0	0	0	0	0	0	0	0.001	0	0	0	0	0	0	7.14286e-05		Microbacterium
Microbulbifer	0	0	0	0	0	0	0	0	0	0	0	0	0	0	0		0	0.003	0	0	0	0	0	0	0	0	0	0	0	0	0.000214286		0	0	0	0	0	0	0	0	0	0.001	0	0	0	0	7.14286e-05		Microbulbifer
Microchaete	0	0	0	0	0	0	0	0	0	0	0	0	0	0	0		0	0	0	0	0	0	0	0	0.002	0	0	0	0	0	0.000142857		0	0	0	0	0	0	0.009	0.004	0	0	0	0.003	0	0	0.00114286		Microchaete
Microcoleus	0	0	0	0	0	0	0	0	0	0	0	0	0	0	0		0	0	0	0	0	0	0	0	0	0	0	0	0	0	0		0	0	0.01	0	0	0	0	0	0	0	0	0	0	0	0.000714286		Microcoleus
Microlunatus	0	0	0	0	0.001	0	0	0	0	0.001	0	0	0	0	0.000142857		0	0.001	0	0	0.001	0.002	0.001	0	0	0	0	0.001	0	0	0.000428571		0	0	0.002	0	0	0.001	0	0.001	0	0	0	0.001	0.001	0.001	0.0005		Microlunatus
Micromonospora	0	0	0	0	0	0	0	0	0	0	0	0	0.001	0.001	0.000142857		0.001	0	0	0	0	0	0	0	0	0	0	0	0	0	7.14286e-05		0	0	0	0	0	0.001	0	0	0	0	0	0	0.001	0.001	0.000214286		Micromonospora
Micropruina	0	0	0	0	0.001	0	0	0	0	0	0	0	0	0	7.14286e-05		0.001	0	0	0.005	0	0.001	0	0	0	0	0	0	0	0	0.0005		0	0	0	0	0	0	0	0	0	0	0	0	0	0	0		Micropruina
Microvirgula	0	0	0	0	0	0	0	0	0	0	0	0	0	0	0		0	0	0	0	0.002	0	0	0	0	0	0	0	0	0	0.000142857		0	0	0	0	0	0	0	0	0	0	0	0	0	0	0		Microvirgula
Miniimonas	0	0	0	0	0	0	0	0	0	0	0	0	0	0	0		0	0	0	0	0	0.031	0	0	0	0	0	0	0	0	0.00221429		0	0	0	0	0	0	0	0	0	0	0	0	0	0	0		Miniimonas
Mixta	0.001	0	0	0	0	0	0	0	0	0	0	0	0	0	7.14286e-05		0	0	0.001	0	0.001	0	0	0	0	0	0	0	0	0	0.000142857		0	0	0	0	0	0	0.001	0	0	0	0	0	0	0	7.14286e-05		Mixta
Mobiluncus	0.001	0.001	0	0	0	0	0	0	0	0.003	0.001	0	0	0	0.000428571		0	0	0	0	0	0	0	0.001	0	0.001	0	0	0	0	0.000142857		0	0.001	0	0	0	0.002	0	0	0	0	0	0	0.001	0	0.000285714		Mobiluncus
Modestobacter	0	0	0.001	0	0	0	0	0	0	0	0	0	0	0	7.14286e-05		0	0	0	0	0	0	0.001	0	0	0	0	0	0	0	7.14286e-05		0	0	0	0	0	0	0	0	0	0	0	0	0	0	0		Modestobacter
Monoglobus	0.055	0.049	4.956	0.055	0.04	0.168	0.588	0.231	0.271	0.175	0.035	2.005	0.032	0.195	0.6325		0.218	0.005	0.027	0.239	0.224	3.191	0.122	0.4	0.189	1.077	0.411	0.172	6.413	0.382	0.933571		0.54	0.949	0.048	0.045	1.806	0.266	2.284	0.126	0.269	2.815	0.561	4.004	0.555	0.495	1.0545		Monoglobus
Moorea	0	0	0.004	0	0	0	0	0	0	0	0	0	0	0	0.000285714		0	0	0	0	0	0	0	0	0	0.002	0	0	0.001	0	0.000214286		0	0	0	0	0	0	0	0.001	0	0.002	0	0	0.001	0	0.000285714		Moorea
Moorella	0	0	0	0	0	0.004	0	0	0	0	0	0.08	0	0	0.006		0	0	0	0	0	0	0	0	0	0	0	0	0.001	0	7.14286e-05		0	0.009	0	0	0.009	0	0	0	0	0.031	0	0.017	0.008	0	0.00528571		Moorella
Moraxella	0.001	0.003	0	0	0.001	0.003	0.004	0.002	0.002	0	0	0	0.003	0.011	0.00214286		0.018	0.002	0.001	0.038	0.001	0.023	0.001	0.004	0.002	0.003	0.002	0.001	0	0.096	0.0137143		0.029	0.002	0.001	0.002	0	0.003	0.002	0.009	0	0.001	0.001	0	0.015	0.017	0.00585714		Moraxella
Morganella	0.03	0.015	0.004	0.005	0.007	0.001	0.431	0	0	0.003	0.049	0.001	0.008	0.001	0.0396429		0.035	8.82	0.045	0.016	0.099	0.008	0.001	0.008	0	0.005	0.007	0.019	0.001	0.24	0.664571		0.022	0.001	0	0.016	0	0.011	0.003	0.004	0.027	0	0	0.001	0.007	0.04	0.00942857		Morganella
Moritella	0	0.001	0.001	0	0	0	0	0	0	0.001	0	0	0	0	0.000214286		0	0	0	0	0	0	0	0	0	0.001	0.001	0	0	0	0.000142857		0	0	0	0	0	0	0	0	0	0.001	0	0	0	0.001	0.000142857		Moritella
Mucilaginibacter	0	0	0	0	0	0	0	0	0	0	0.001	0	0	0	7.14286e-05		0	0	0	0	0	0	0	0	0	0	0	0	0	0	0		0	0	0	0	0	0	0	0	0	0	0	0	0	0	0		Mucilaginibacter
Mucinivorans	0	0	0	0	0	0	0	0	0	0	0	0	0	0	0		0	0	0	0	0	0	0	0	0	0	0	0	0	0	0		0	0	0	0	0.001	0	0	0	0	0	0	0	0	0	7.14286e-05		Mucinivorans
Murdochiella	0	0	0	0	0.001	0.001	0	0	0.001	0.001	0.001	0.006	0.001	0.001	0.000928571		0.001	0	0	0	0	0.002	0	0.001	0	0.003	0.005	0.018	0	0	0.00214286		0.001	0.004	0	0	0.021	0.001	0.014	0	0	0.001	0	0.019	0.001	0	0.00442857		Murdochiella
Muribaculum	0	0	0	0	0	0	0	0	0	0	0	0	0	0	0		0	0	0	0	0	0.001	0	0	0	0.001	0	0	0	0	0.000142857		0	0	0	0	0	0	0	0	0	0	0	0	0	0	0		Muribaculum
Muricauda	0	0	0	0.001	0	0	0	0	0	0.001	0	0	0	0	0.000142857		0	0	0	0	0	0	0	0	0.002	0	0	0	0.001	0	0.000214286		0	0	0	0	0	0	0	0	0.001	0	0	0.001	0	0	0.000142857		Muricauda
Muromegalovirus	0	0	0	0	0	0	0	0	0	0	0	0	0	0	0		0	0	0	0	0	0	0	0	0	0	0	0	0	0	0		0	0	0	0	0	0	0	0	0	0	0	0	0	0	0		Muromegalovirus
Mycetohabitans	0	0	0	0	0	0	0	0	0	0	0	0	0	0	0		0	0	0	0	0	0	0	0	0	0.001	0	0	0	0	7.14286e-05		0	0	0	0	0	0	0	0	0	0	0	0	0	0	0		Mycetohabitans
Mycobacterium	0.007	0	0.007	0	0.001	0	0.007	0.004	0.003	0.002	0	0	0	0.003	0.00242857		0.001	0.001	0	0.002	0.003	0	0	0.001	0.001	0.003	0.002	0.002	0	0.005	0.0015		0.01	0.004	0	0.003	0	0	0	0.001	0.001	0	0.002	0.001	0.004	0	0.00185714		Mycobacterium
Mycobacteroides	0	0	0	0	0	0	0	0	0	0.001	0	0	0	0	7.14286e-05		0	0	0	0	0	0	0	0	0	0	0	0	0	0	0		0	0	0	0	0	0	0	0	0	0	0	0	0	0	0		Mycobacteroides
Mycolicibacter	0	0	0	0	0	0	0	0	0	0	0	0	0	0	0		0	0	0	0	0	0	0	0.001	0	0	0	0	0	0	7.14286e-05		0	0	0	0	0	0	0	0	0	0	0	0	0	0	0		Mycolicibacter
Mycolicibacterium	0	0	0	0	0	0	0	0	0	0	0	0	0	0	0		0	0	0	0	0	0	0	0	0	0	0	0.001	0	0	7.14286e-05		0	0	0	0	0	0	0	0	0	0	0.001	0	0	0	7.14286e-05		Mycolicibacterium
Mycoplasma	0.004	0.005	0.013	0.005	0.001	0.005	0.037	0.006	0.133	0.016	0.012	0.029	0.002	0.003	0.0193571		0.035	0.004	0.002	0.028	0.004	0.092	0.01	0.003	0.01	0.021	0.018	0.038	0.008	0.025	0.0212857		0.049	0.073	0.008	0.003	0.118	0.142	0.001	0.018	0.002	0.006	0.067	0.066	0.018	0.021	0.0422857		Mycoplasma
Myroides	0	0	0	0	0	0	0	0	0	0	0	0	0	0	0		0	0.001	0	0.019	0	0	0	0	0	0	0	0	0	0	0.00142857		0	0	0	0	0	0	0	0	0	0	0	0	0	0.003	0.000214286		Myroides
Myxococcus	0	0	0	0	0	0	0	0	0	0	0	0	0	0	0		0	0	0	0	0	0	0	0	0	0.001	0	0	0	0	7.14286e-05		0	0	0	0	0	0	0	0	0	0	0	0	0	0	0		Myxococcus
Nakamurella	0.001	0	0	0	0	0	0	0	0	0	0	0	0	0	7.14286e-05		0	0	0	0	0	0	0	0	0	0	0	0	0	0	0		0	0	0	0	0	0	0	0	0	0	0	0	0	0	0		Nakamurella
Nautilia	0.001	0	0	0.009	0	0	0.001	0	0.001	0	0.002	0	0	0.001	0.00107143		0.001	0.002	0	0.002	0	0.007	0.003	0.002	0.001	0.001	0	0	0	0.001	0.00142857		0	0	0.003	0.001	0	0	0	0	0	0	0.001	0	0	0	0.000357143		Nautilia
Negativicoccus	0.014	0	0	0.001	0.001	0	0	0.007	0.001	0.001	0	0	0	2.2	0.158929		0.002	0	0.001	0	0	0.001	0.002	0	0.001	0.001	0.001	0	0	0.003	0.000857143		0.001	0.001	0.001	0	0.001	0	0.001	0.013	0	0.001	0.004	0	0	0.006	0.00207143		Negativicoccus
Neisseria	0	0	0.005	0	0.001	0	0.011	0.003	0	0	0	0	0	0	0.00142857		0.002	0.001	0.001	0.059	0.005	0.005	0	0.001	0.006	0.006	0.065	0.065	0	0.034	0.0178571		0.03	0.005	0	0.003	0	0	0.003	0.002	0.004	0.001	0.005	0.004	0.001	0.001	0.00421429		Neisseria
Neomicrococcus	0	0	0	0	0	0	0.001	0	0	0	0	0	0	0	7.14286e-05		0	0	0	0	0	0	0	0	0	0	0	0	0	0	0		0	0	0	0	0	0	0	0	0	0	0	0	0	0	0		Neomicrococcus
Neorhizobium	0	0	0	0	0	0	0	0	0	0	0	0	0	0	0		0	0	0	1.869	0	0	0	0	0	0	0	0	0	0.667	0.181143		1.201	0.02	0	0	0	0	0	0	0	0	0	0	0	0	0.0872143		Neorhizobium
Neorickettsia	0	0	0	0.001	0	0	0	0	0	0	0	0	0	0.003	0.000285714		0	0	0	0.025	0	0	0	0	0	0	0	0.001	0	0.004	0.00214286		0.029	0	0.001	0.001	0	0	0	0.002	0	0	0	0	0	0.002	0.0025		Neorickettsia
Niabella	0	0	0	0	0	0	0	0	0	0	0	0	0	0	0		0	0	0	0.001	0	0	0	0.002	0.005	0	0	0	0	0.001	0.000642857		0	0	0	0	0	0	0	0	0	0	0	0	0	0	0		Niabella
Niastella	0.009	0.056	0.003	0	0.026	0	0.001	0.56	0	0.001	0	0	0.001	0.004	0.0472143		0.016	0	0	0	0	0.001	0	0	0	0.003	0.001	0.001	0	0.003	0.00178571		0	0.001	0	0	0	0	0.007	0.025	0.029	0	0	0.013	0	0.013	0.00628571		Niastella
Nitratifractor	0	0	0	0	0	0	0	0	0	0	0	0	0	0	0		0	0	0	0	0	0	0	0	0	0	0	0	0	0	0		0	0	0	0	0	0	0	0	0	0.001	0	0	0	0	7.14286e-05		Nitratifractor
Nitratireductor	0.001	0	0	0	0	0	0	0	0.001	0	0	0	0	0.001	0.000214286		0	0	0	0.04	0	0	0	0	0	0	0	0.001	0	0.006	0.00335714		0.038	0	0.001	0	0	0	0	0	0	0	0	0	0	0	0.00278571		Nitratireductor
Nitratiruptor	0	0.002	0	0	0	0.001	0.002	0	0	0	0	0	0	0.002	0.0005		0.001	0	0	0.014	0.001	0	0.002	0	0	0	0	0.001	0	0.001	0.00142857		0.006	0	0.002	0.001	0	0.002	0.002	0	0	0	0	0.001	0.001	0	0.00107143		Nitratiruptor
Nitrosococcus	0.001	0	0	0	0	0	0	0	0	0	0	0	0	0	7.14286e-05		0	0	0	0.001	0	0	0	0	0	0	0	0	0	0	7.14286e-05		0	0	0	0	0	0	0	0	0	0	0	0	0	0	0		Nitrosococcus
Nitrosomonas	0	0	0	0	0	0	0	0	0	0	0	0	0	0	0		0	0	0.001	0.001	0	0	0	0	0	0.001	0	0	0	0	0.000214286		0	0	0	0	0	0	0.001	0	0	0.001	0	0	0	0	0.000142857		Nitrosomonas
Nitrosopumilus	0	0	0	0	0	0	0	0	0	0	0	0	0	0	0		0	0	0	0	0	0	0	0	0	0	0	0	0	0	0		0	0	0	0	0	0	0	0	0	0	0	0	0	0	0		Nitrosopumilus
Nitrosospira	0	0	0	0	0	0	0	0	0	0	0	0	0	0	0		0	0	0	0	0	0	0	0	0	0.001	0	0	0	0	7.14286e-05		0	0	0	0	0	0	0	0	0	0	0	0	0	0	0		Nitrosospira
Nitrospira	0	0	0	0	0	0	0	0	0	0.006	0	0	0	0	0.000428571		0.001	0	0	0	0	0.021	0	0	0.002	0	0	0	0.002	0	0.00185714		0	0	0	0	0	0	0	0	0	0	0.005	0	0	0	0.000357143		Nitrospira
Nitrospirillum	0	0	0.003	0	0.001	0	0	0	0	0.013	0	0.003	0	0	0.00142857		0	0	0	0.015	0	0.023	0.004	0	0	0.001	0	0	0	0	0.00307143		0.007	0	0	0	0.005	0.001	0.002	0	0	0	0	0.005	0	0.036	0.004		Nitrospirillum
Niveispirillum	0	0	0	0	0	0	0	0.003	0	0	0	0	0	0	0.000214286		0	0	0	0	0	0.08	0	0	0	0	0	0	0	0	0.00571429		0	0	0	0	0	0	0	0	0	0	0	0	0	0	0		Niveispirillum
Nocardia	0	0	0	0	0	0	0	0	0	0	0	0	0.012	0	0.000857143		0.004	0	0	0.001	0.001	0	0	0	0	0	0	0	0	0.001	0.0005		0.001	0	0	0	0	0	0	0	0	0	0	0	0	0	7.14286e-05		Nocardia
Nocardioides	0.001	0	0.001	0	0.001	0.003	0.001	0.001	0.002	0	0	0	0	0	0.000714286		0.003	0.001	0.001	0	0	0.004	0	0.001	0	0.001	0.001	0.002	0	0.014	0.002		0	0.016	0.001	0	0	0	0.001	0.009	0	0	0	0	0	0.006	0.00235714		Nocardioides
Nocardiopsis	0	0	0	0	0	0	0	0	0	0	0	0	0	0	0		0	0	0	0	0	0	0	0	0	0	0.001	0	0	0	7.14286e-05		0	0	0	0	0	0	0	0	0	0	0	0.001	0	0	7.14286e-05		Nocardiopsis
Nodularia	0	0	0	0	0	0	0	0	0	0	0	0	0	0	0		0	0	0	0	0	0	0	0	0	0	0	0	0	0	0		0	0	0	0	0	0	0	0	0	0	0	0	0	0	0		Nodularia
Nostoc	0	0	0	0.003	0	0	0.004	0	0.003	0	0	0	0	0	0.000714286		0	0	0	0	0	0.002	0	0	0	0	0	0	0	0	0.000142857		0	0	0	0	0	0	0	0	0	0	0	0	0	0	0		Nostoc
Novibacillus	0.022	0.112	0.626	0.047	0.073	0.427	0.821	0.271	3.313	2.119	0.436	0.111	0.016	0.392	0.627571		0.431	0.039	0.053	0.905	0.323	3.081	0.064	0.361	0.083	0.043	0.59	0.604	0.273	0.78	0.545		1.876	2.108	0.186	0.09	0.087	2.761	0.132	0.218	0.016	1.578	2.141	0.294	0.806	4.669	1.21157		Novibacillus
Novosphingobium	0	0	0	0	0	0	0	0	0	0	0	0	0	0	0		0	0	0	0	0	0	0	0	0	0	0	0	0	0	0		0	0	0.001	0	0	0	0	0	0	0	0	0	0	0	7.14286e-05		Novosphingobium
Oblitimonas	0	0	0	0	0	0	0	0	0	0.001	0	0	0	0	7.14286e-05		0	0	0	0	0	0.001	0	0	0	0	0	0	0	0.001	0.000142857		0.001	0.001	0	0	0	0	0	0	0	0	0	0	0	0	0.000142857		Oblitimonas
Oceanicoccus	0	0.001	0.001	0	0	0.001	0.001	0	0.002	0.001	0.001	0.005	0	0	0.000928571		0.001	0.001	0	0	0	0.001	0	0.001	0	0.002	0.001	0.001	0.001	0	0.000642857		0.001	0.001	0	0	0	0.001	0.001	0.001	0	0.002	0.004	0.001	0	0.001	0.000928571		Oceanicoccus
Oceanimonas	0	0	0.002	0	0	0	0	0	0	0	0	0	0	0	0.000142857		0	0	0	0	0	0	0	0	0	0	0	0	0	0	0		0	0	0	0	0	0	0	0	0	0	0	0	0	0	0		Oceanimonas
Oceanisphaera	0	0	0	0	0	0	0	0	0	0	0	0	0	0	0		0	0	0	0	0	0	0	0	0	0.001	0	0	0.001	0	0.000142857		0	0	0	0	0	0	0	0	0	0	0	0	0	0	0		Oceanisphaera
Oceanobacillus	0	0	0	0	0	0	0	0	0	0	0	0	0	0	0		0	0	0.002	0	0	0	0	0	0	0	0	0.001	0	0	0.000214286		0	0	0	0	0	0.001	0	0	0.001	0	0	0	0	0	0.000142857		Oceanobacillus
Ochrobactrum	0	0	0	0	0	0	0	0	0	0	0	0	0	0	0		0	0	0	0	0	0	0	0	0	0	0	0	0	0	0		0.296	0	0	0	0	0	0	0	0	0	0	0	0	0	0.0211429		Ochrobactrum
Octadecabacter	0	0	0	0	0	0	0	0	0	0	0	0	0	0	0		0.02	0	0	0	0	0	0	0	0	0	0	0	0	0	0.00142857		0	0	0	0	0	0	0	0	0	0	0	0	0	0	0		Octadecabacter
Odoribacter	0.001	0	0.037	0	0	0.013	0.018	0.011	0.002	0	0	0.004	0	0	0.00614286		0	0.001	0.002	0	0.003	0.065	0.004	0.006	0.178	0.068	0	0	0.018	0.001	0.0247143		0.002	0.083	0.104	0.002	0.001	0	0.001	0	0.026	0.434	0.002	0	1.291	0.01	0.139714		Odoribacter
Oenococcus	0	0.011	0	0	0.002	0.003	0	0	0.001	0.001	0	0	0.001	0	0.00135714		0	0	0.005	0	0	0	0	0.001	0.018	0.001	0	0	0.004	0.001	0.00214286		0.003	0.004	0	0.002	0	0.001	0.009	0.001	0	0.002	0.003	0	0.001	0.009	0.0025		Oenococcus
Oleiphilus	0	0	0	0	0	0	0	0	0	0	0	0	0	0	0		0	0	0	0	0	0	0	0	0	0	0.001	0.001	0	0	0.000142857		0	0	0	0	0	0	0	0	0	0	0	0	0	0	0		Oleiphilus
Oleispira	0	0	0	0	0	0.001	0	0	0	0.001	0.001	0	0.001	0.001	0.000357143		0.001	0.001	0.001	0.048	0	0	0	0	0	0.001	0	0	0	0.021	0.00521429		0.034	0.002	0	0	0	0	0	0.003	0	0	0	0	0	0.002	0.00292857		Oleispira
Oligella	0	0	0.001	0	0	0	0.001	0	0.001	0.001	0.001	0	0	0	0.000357143		0.001	0.002	0	0.002	0	0.015	0.001	0	0.005	0.012	0.001	0.001	0.002	0.002	0.00314286		0.001	0.004	0.001	0.001	0.001	0.001	0	0.003	0.004	0.001	0.004	0	0.002	0.004	0.00192857		Oligella
Olsenella	0.002	0.003	0.866	0.027	0.058	0.028	0.262	0.113	0.047	0.1	0.013	0.002	0	0.04	0.1115		0.04	0.01	0	0	0.009	0.154	0.005	0.003	0.028	0.018	0.184	0.071	0.051	0.008	0.0415		0.005	0.018	0.008	0.002	0.003	0.044	0.069	1.185	0.002	0.114	0.062	0.005	0.037	0.012	0.111857		Olsenella
Opitutus	0.007	0.004	0.003	0.005	0.005	0.001	0.005	0.002	0.002	0.005	0.007	0.001	0.004	0.003	0.00385714		0.006	0.009	0.005	0.001	0.002	0.002	0.007	0.002	0.001	0	0.005	0.004	0.001	0.002	0.00335714		0.004	0.001	0.004	0.002	0	0.003	0.006	0.002	0	0.001	0.006	0.003	0.005	0.007	0.00314286		Opitutus
Orientia	0	0	0	0	0	0	0	0	0	0	0	0	0	0	0		0	0	0	0.002	0	0.001	0	0	0	0	0	0	0	0	0.000214286		0.002	0	0	0	0	0	0	0.001	0	0	0	0.001	0	0	0.000285714		Orientia
Ornithinimicrobium	0.001	0	0	0	0	0.003	0	0	0	0	0	0	0	0	0.000285714		0.002	0	0	0	0.003	0.047	0	0.002	0	0	0	0	0	0.004	0.00414286		0	0.01	0	0	0	0	0	0.004	0	0	0	0	0	0	0.001		Ornithinimicrobium
Oscillatoria	0	0	0.004	0	0	0	0	0	0	0.003	0	0	0	0	0.0005		0	0	0	0.002	0	0	0	0	0	0	0	0	0	0.012	0.001		0.034	0	0	0	0	0.001	0	0	0	0	0	0	0.008	0	0.00307143		Oscillatoria
Oscillibacter	0.001	0.014	0.598	0.002	0.003	0.008	0.078	0.012	0.005	0.036	0.011	0.061	0.001	0.016	0.0604286		0.031	0.002	0.003	0.125	0.012	0.283	0.005	0.035	0.116	0.388	0.013	0.013	0.234	0.066	0.0947143		0.051	0.191	0.013	0.002	0.174	0.048	0.053	0.052	0.014	0.346	0.454	0.077	0.027	0.047	0.110643		Oscillibacter
Ottowia	0	0	0	0	0	0	0	0	0	0	0	0	0	0	0		0	0	0	0.003	0	0	0	0	0	0	0	0	0	0	0.000214286		0	0	0	0	0	0	0	0	0	0	0	0	0	0	0		Ottowia
Owenweeksia	0	0	0	0	0	0	0	0	0	0	0	0	0	0	0		0	0	0	0	0	0	0	0	0	0	0	0	0	0	0		0	0	0	0	0	0	0	0.001	0	0	0	0	0	0	7.14286e-05		Owenweeksia
Oxalobacter	0	0	0	0	0	0	0	0	0	0	0	0	0	0	0		0	0	0	0	0	0	0	0	0	0	0	0	0	0	0		0	0	0	0	0	0	0	0	0	0	0	0	0	0	0		Oxalobacter
Paenalcaligenes	0	0	0	0	0	0	0	0	0	0	0	0	0	0	0		0	0	0	0.002	0	0	0	0	0	0	0	0	0	0	0.000142857		0.001	0	0	0	0	0	0	0.001	0	0	0	0	0	0	0.000142857		Paenalcaligenes
Paenarthrobacter	0	0	0	0	0	0	0	0	0	0	0	0	0	0	0		0	0	0	0	0	0	0	0	0	0	0	0	0	0	0		0	0	0	0	0	0	0	0	0	0	0	0	0	0	0		Paenarthrobacter
Paenibacillus	0.005	0.002	0.003	0	0.003	0.003	0.002	0.002	0.005	0.003	0.002	0.001	0.001	0.026	0.00414286		0.257	0.003	0.005	0.004	0	0.006	0.001	0	0	0.002	0.005	0.003	0.001	0.002	0.0206429		0.264	0.008	0.002	0.005	0.001	0.008	0.005	0.007	0.001	0.002	0.009	0.002	0.005	0.004	0.0230714		Paenibacillus
Paeniclostridium	0	0	0.002	0	0	0	0	0	0.001	0	0	0	0	0	0.000214286		0	0	0.001	0	0	0	0	0.009	0	0	0.004	0.053	0.002	0	0.00492857		0	0	0	0.05	0	0.008	0	0	0	0	0.004	0	0.01	0	0.00514286		Paeniclostridium
Paenisporosarcina	0.001	0.007	0	0	0	0.017	0	0.002	0	0	0.002	0	0.001	0	0.00214286		0	0.005	0.038	0.012	0	0	0	0.005	0	0	0.006	0.003	0	0.023	0.00657143		0.101	24.532	0	0.003	0	0.007	0.004	0	0.007	0	0	0	0.013	0	1.76193		Paenisporosarcina
Paludibacter	0.009	0.008	0.316	0.003	0.042	0.006	0.06	0.016	0.008	0.012	0.006	0.337	0.001	0.115	0.0670714		0.006	0.002	0.002	0.002	0.022	0.137	0.002	0.004	3.451	0.152	0.005	0.003	1.47	0.028	0.377571		0.036	1.393	0.004	0.043	0.117	0.156	1.078	0.007	0.014	0.013	0.112	0.124	0.02	0.051	0.226286		Paludibacter
Paludisphaera	0	0	0	0	0	0	0	0	0	0	0	0	0	0	0		0	0	0	0	0	0	0	0	0	0	0.001	0	0	0	7.14286e-05		0	0	0	0	0	0	0	0	0	0	0	0	0	0	0		Paludisphaera
Pandoraea	0	0	0	0	0	0.001	0	0	0	0	0	0	0	0	7.14286e-05		0	0.001	0	0	0	0	0	0	0	0	0	0	0	0	7.14286e-05		0	0	0	0	0	0	0	0	0	0	0	0	0	0	0		Pandoraea
Pantoea	0.069	0.03	0.01	0.002	0.016	0.013	0.007	0.004	0.003	0.008	0.069	0	0.013	0.01	0.0181429		0.068	0.068	0.101	0.019	0.08	0.035	0.011	0.019	0.002	0.024	0.028	0.033	0.002	0.035	0.0375		0.013	0.005	0.005	0.023	0.001	0.017	0.007	0.024	0.027	0.002	0.025	0.001	0.021	0.061	0.0165714		Pantoea
Parabacteroides	0.009	0.004	0.02	0.009	0.002	0	0	0.016	1.686	2.69	0.003	0.085	0.006	5.754	0.734571		0	0	0.01	0.008	0.021	0.083	0.217	0	0.177	0.032	0	0.009	0.045	0.138	0.0528571		0	0.227	0.004	0	0.478	0.117	0.448	0.087	4.265	0	0.027	0.313	0.638	0	0.471714		Parabacteroides
Paraburkholderia	0	0	0	0	0	0	0	0	0	0	0	0	0	0	0		0	0	0	0	0	0	0	0	0	0	0	0	0	0	0		0	0	0	0	0	0	0	0	0.001	0	0	0	0	0	7.14286e-05		Paraburkholderia
Parachlamydia	0	0.001	0.006	0	0.001	0	0	0	0	0.001	0.001	0.002	0	0.001	0.000928571		0.001	0	0.001	0.001	0	0	0	0	0	0.003	0	0.001	0.002	0	0.000642857		0.001	0.002	0.001	0	0.001	0.002	0.001	0.001	0	0.001	0.001	0.001	0.001	0	0.000928571		Parachlamydia
Paracoccus	0	0	0	0	0	0	0	0	0	0	0	0	0	0	0		0	0	0.008	0.03	0	0.172	0	0	0	0.002	0	0	0	0	0.0151429		0.033	0	0	0	0	0.001	0	0.037	0	0	0	0	0	0	0.00507143		Paracoccus
Paraflavitalea	0	0	0	0	0	0	0	0	0	0	0	0	0	0	0		0	0.001	0	0	0	0	0	0	0	0	0.002	0	0	0	0.000214286		0	0	0	0	0	0	0	0	0	0	0	0	0	0	0		Paraflavitalea
Parageobacillus	0	0	0.008	0	0	0.006	0	0	0	0	0.002	0	0	0	0.00114286		0.036	0.039	0.013	0.005	0.015	0.011	0	0	0	0	0.008	0.059	0	0	0.0132857		0	0.229	0	0.007	0.002	0	0.004	0	0.011	0	0	0	0.005	0.025	0.0202143		Parageobacillus
Paraglaciecola	0.02	0.012	0.004	0.001	0.014	0.003	0.004	0.007	0.003	0.005	0.042	0.001	0.014	0.003	0.0095		0.022	0.009	0.046	0.006	0.052	0	0.002	0.001	0.001	0.003	0.008	0.014	0.002	0.014	0.0128571		0.007	0.003	0	0.019	0.001	0.005	0.007	0.003	0.013	0.002	0.001	0.002	0.008	0.025	0.00685714		Paraglaciecola
Paraphotobacterium	0.004	0.005	0.002	0	0.002	0	0.001	0	0	0.001	0.005	0	0.001	0	0.0015		0.004	0	0.008	0.002	0.012	0	0	0	0	0.001	0.004	0.002	0.001	0.004	0.00271429		0	0	0	0.003	0	0.001	0.003	0	0.002	0	0.001	0	0	0.004	0.001		Paraphotobacterium
Pararhodospirillum	0	0	0	0	0	0	0	0	0	0	0	0	0	0	0		0	0	0	0.039	0	0	0	0	0	0	0	0	0	0	0.00278571		0.021	0.002	0	0	0	0	0	0	0	0	0	0	0	0	0.00164286		Pararhodospirillum
Parasaccharibacter	0	0	0	0	0	0	0	0	0	0	0	0	0	0	0		0	0	0	0	0	0	0.004	0.014	0	0	0	0	0	0	0.00128571		0	0	0	0	0	0.015	0	0	0	0	0	0	0	0.015	0.00214286		Parasaccharibacter
Parasphingorhabdus	0	0	0	0	0	0	0	0	0	0	0	0	0	0	0		0	0	0	0	0	0	0	0	0	0	0	0	0	0	0		0	0	0	0	0	0	0	0	0	0	0	0	0	0	0		Parasphingorhabdus
Parvibaculum	0	0	0	0	0	0	0	0	0	0	0	0	0	0	0		0	0	0	0	0	0	0	0	0	0.002	0	0	0	0	0.000142857		0	0	0	0	0	0	0	0	0	0	0	0	0	0	0		Parvibaculum
Parvimonas	0.001	0.003	0.008	0.001	0.004	0.001	0.015	0.008	0	0.001	0	0.005	0.002	0.003	0.00371429		0.026	0.012	0.002	0	0.002	0.081	0.002	0	0	0.001	0.001	0	0.034	0.002	0.0116429		0.004	0.031	0	0.001	0	0.001	0.037	0.212	0.002	0.002	0.041	0	0.003	0.019	0.0252143		Parvimonas
Pasteurella	0	0	0	0	0	0	0.001	0	0	0	0	0	0.001	0	0.000142857		0	0	0	0	0	0	0	0	0	0	0	0	0	0	0		0	0	0	0.001	0	0	0	0	0	0	0	0	0	0	7.14286e-05		Pasteurella
Paucibacter	0	0	0	0	0	0	0	0	0	0	0	0	0	0	0		0	0	0	0.025	0	0.017	0	0	0	0.002	0	0	0	0.013	0.00407143		0.009	0	0	0	0	0	0	0	0.086	0	0	0	0.001	0	0.00685714		Paucibacter
Pauljensenia	0.009	0	0	0	0	0	0.001	0.001	0	0	0	0	0	0	0.000785714		0.001	0	0	0	0.001	0	0	0	0	0.001	0.001	0	0	0	0.000285714		0	0	0	0	0	0	0.004	0	0	0	0	0	0	0.001	0.000357143		Pauljensenia
Pectobacterium	0	0	0.001	0	0	0	0	0	0	0	0	0	0	0.001	0.000142857		0	0	0	0	0	0	0	0	0	0	0	0.002	0	0.001	0.000214286		0	0.001	0	0	0	0	0.001	0	0	0	0	0	0	0.001	0.000214286		Pectobacterium
Pediococcus	0.001	0.194	0.004	0.002	0	0	0	0.013	0.002	0	0	0	0.001	1.02	0.0883571		0	0	0.015	0	0	0	0	0.009	0	0	0.026	0	0	0	0.00357143		0.008	0	0	0	0	0	0	0.209	0	0	0.003	0	0.01	0.004	0.0167143		Pediococcus
Pedobacter	0	0	0	0	0.001	0	0	0.005	0.007	0.026	0	0.006	0	0	0.00321429		0.001	0	0	0.005	0.002	0.033	0	0	0.011	0.035	0	0	0.027	0.004	0.00842857		0.048	0.008	0.001	0	0	0.019	0	0	0	0	0.002	0	0	0.004	0.00585714		Pedobacter
Pelagibaca	0	0	0	0	0	0	0	0	0	0	0	0	0	0	0		0	0	0	0	0	0	0	0	0	0	0	0	0	0	0		0	0	0	0	0	0	0	0	0	0	0	0	0	0	0		Pelagibaca
Pelagibacterium	0	0	0	0	0	0	0	0	0	0	0	0	0	0	0		0.004	0	0	0.016	0	0	0	0	0	0	0	0	0	0	0.00142857		0	0	0	0	0	0	0	0	0	0	0	0	0	0	0		Pelagibacterium
Pelobacter	0.031	0.001	0.14	0.001	0.034	0.004	0	0.004	0.009	0.011	0.008	0	0.002	0	0.0175		0.024	0.004	0.004	0.003	0.008	0.136	0.208	0.018	0.012	0.007	0.033	0	0.012	0	0.0335		0.007	0.017	0.045	0.001	0.028	0.023	0.118	0.148	0.004	0.13	0	0.111	0	0.04	0.048		Pelobacter
Pelosinus	0	0	0	0	0	0	0	0	0	0	0	0	0	0	0		0	0	0	0	0	0.001	0	0	0	0	0	0	0	0	7.14286e-05		0	0	0	0	0	0	0	0	0	0	0	0	0	0	0		Pelosinus
Peptoclostridium	0	0	0	0	0	0	0	0	0	0	0	0	0	0	0		0	0	0	0	0	0	0	0	0	0	0	0	0	0	0		0	0.001	0	0	0	0	0	0	0	0	0	0	0	0	7.14286e-05		Peptoclostridium
Peptoniphilus	0	0	0	0	0	0	0.001	0	0	0	0	0	0	0	7.14286e-05		0	0	0	0	0	0	0	0	0	0	0	0	0	0	0		0	0	0	0	0	0	0	0	0	0	0	0	0	0	0		Peptoniphilus
Persephonella	0	0	0	0	0	0	0	0	0	0	0	0	0	0	0		0	0	0	0	0	0	0	0	0	0	0	0	0	0	0		0	0.001	0	0	0	0	0	0	0	0.001	0.001	0	0	0	0.000214286		Persephonella
Persicobacter	0	0	0	0	0	0	0	0	0	0	0	0	0	0.003	0.000214286		0	0	0	0	0	0	0	0	0	0	0	0	0	0	0		0	0	0	0	0	0	0	0	0.003	0	0	0	0.001	0	0.000285714		Persicobacter
Petrimonas	0.001	0.003	0	0.001	0.014	0.002	0.001	0.028	0.007	0.004	0	0.001	0	0.005	0.00478571		0.004	0	0	0.001	0	0	0.002	0.001	0.004	0.001	0.001	0	0	0.001	0.00107143		0.003	0.001	0.002	0.016	0.003	0	0.006	0.004	0.001	0.006	0.002	0	0.003	0	0.00335714		Petrimonas
Petrotoga	0	0	0.002	0	0	0	0	0	0	0	0	0.002	0	0	0.000285714		0.001	0	0	0.002	0	0	0	0	0	0.001	0	0.001	0	0	0.000357143		0	0	0	0	0	0.001	0	0	0	0.001	0	0.001	0	0	0.000214286		Petrotoga
Phaeobacter	0	0	0	0	0	0	0	0	0	0	0	0	0	0	0		0	0	0	0	0	0	0	0	0	0	0	0	0	0	0		0	0	0	0	0	0	0	0	0	0	0	0	0	0	0		Phaeobacter
Phenylobacterium	0	0	0	0.008	0.001	0.046	0	0	0	0	0	0.003	0	0.044	0.00728571		0	0	0	4.116	0.013	0.014	0	0	0	0.001	0	0	0	0.745	0.349214		1.352	0.069	0.003	0	0.001	0	0	0.084	0.002	0.001	0.003	0	0	0.015	0.109286		Phenylobacterium
Phoenicibacter	0	0	0.004	0	0	0	0	0	0	0	0	0.003	0	0	0.0005		0.001	0	0	0	0	0.001	0	0	0	0.001	0	0	0	0.001	0.000285714		0.001	0.001	0	0	0	0.001	0	0	0.001	0.001	0.003	0	0.001	0.001	0.000714286		Phoenicibacter
Photobacterium	0.02	0.012	0.004	0	0.01	0.003	0.004	0	0.001	0.001	0.034	0.004	0.011	0.001	0.0075		0.014	0.012	0.045	0.017	0.049	0.005	0.001	0.003	0.002	0.013	0.005	0.016	0.003	0.01	0.0139286		0.011	0.001	0.001	0.01	0	0.008	0.002	0.002	0.021	0.001	0.001	0	0.007	0.026	0.0065		Photobacterium
Photorhabdus	0.004	0.004	0.001	0.001	0.003	0.001	0.001	0	0	0	0.011	0	0.005	0	0.00221429		0.007	0.006	0.009	0.001	0.016	0.002	0	0	0	0	0.001	0.003	0.001	0.003	0.0035		0.001	0	0	0.004	0	0.002	0	0	0.004	0	0	0	0	0.009	0.00142857		Photorhabdus
Phreatobacter	0	0	0	0	0	0	0	0	0	0	0	0	0	0	0		0.027	0	0	1.228	0	0	0	0	0	0	0	0	0	0.181	0.102571		0.73	0.024	0.006	0	0	0	0	0.022	0.003	0	0.002	0	0.019	0.018	0.0588571		Phreatobacter
Phycicoccus	0	0	0	0	0.001	0	0	0	0	0	0	0	0	0	7.14286e-05		0	0	0	0	0	0.056	0	0	0	0	0	0	0	0.013	0.00492857		0	0	0	0	0	0	0	0	0	0	0	0	0.002	0	0.000142857		Phycicoccus
Phycisphaera	0	0	0	0	0	0	0	0	0	0	0	0	0	0	0		0	0	0	0	0	0.001	0	0	0	0.001	0	0	0	0	0.000142857		0	0	0	0	0	0	0	0	0	0	0	0	0	0	0		Phycisphaera
Pimelobacter	0	0	0	0	0	0	0	0	0	0	0	0	0	0	0		0	0	0	0	0	0	0	0	0	0	0	0	0	0.001	7.14286e-05		0	0	0	0	0	0	0	0	0	0	0	0	0	0	0		Pimelobacter
Pirellula	0	0	0	0	0	0	0	0	0	0	0	0	0	0	0		0	0	0	0	0	0	0	0	0	0	0	0.003	0	0	0.000214286		0	0.002	0	0	0	0	0	0	0	0	0	0	0	0.009	0.000785714		Pirellula
Planctopirus	0.002	0	0.002	0	0	0	0	0	0	0	0.002	0.004	0.001	0.003	0.001		0.004	0.001	0.004	0.002	0.001	0.015	0	0	0	0.003	0	0	0	0.001	0.00221429		0.002	0.003	0	0.004	0	0	0	0	0.002	0	0	0	0.003	0	0.001		Planctopirus
Planktothrix	0	0	0.006	0.007	0	0	0	0	0	0	0.002	0.005	0	0.006	0.00185714		0	0.005	0	0	0.005	0.014	0	0	0.001	0.005	0.001	0.003	0.008	0	0.003		0	0	0	0.003	0	0	0.004	0.002	0.007	0.011	0.014	0.004	0.006	0.003	0.00385714		Planktothrix
Planococcus	0	0	0	0	0	0.015	0	0	0.035	0.005	0.002	0	0.001	0.01	0.00485714		0.003	0	0	0	0	0	0	0.004	0	0	0.002	0	0.006	0	0.00107143		0.008	1.198	0.003	0	0.016	0.002	0	0.008	0.002	0.023	0.002	0	0.005	0.003	0.0907143		Planococcus
Plantactinospora	0.004	0.004	0.004	0.001	0.002	0.001	0.009	0.002	0.005	0.003	0.003	0.001	0.001	0.006	0.00328571		0.003	0.005	0.001	0	0.002	0.005	0.002	0	0.002	0.002	0.003	0.004	0.005	0.004	0.00271429		0.002	0.003	0.006	0.002	0	0.004	0.004	0.008	0.004	0.002	0.002	0.003	0.011	0.002	0.00378571		Plantactinospora
Polaribacter	0	0	0	0	0	0	0	0	0	0	0	0	0	0	0		0	0	0	0.005	0	0	0	0	0	0	0	0	0	0	0.000357143		0	0	0	0	0	0	0.002	0	0	0	0	0	0	0	0.000142857		Polaribacter
Polynucleobacter	0.003	0	0	0	0	0	0	0	0	0	0	0	0	0	0.000214286		0	0	0	0.004	0.002	0	0	0.002	0	0	0	0	0	0.008	0.00114286		0	0	0	0	0.001	0.002	0	0.001	0.002	0	0.001	0	0	0	0.0005		Polynucleobacter
Pontibacter	0.008	0	0	0	0	0	0	0	0	0	0	0	0	0	0.000571429		0	0	0	0	0.001	0.016	0	0	0	0	0	0	0	0	0.00121429		0	0	0	0	0	0	0	0	0	0.005	0	0	0	0	0.000357143		Pontibacter
Pontimonas	0.001	0	0	0	0	0	0	0	0	0	0	0	0	0	7.14286e-05		0	0	0	0.001	0	0	0	0	0	0	0	0	0	0.001	0.000142857		0	0	0	0	0	0	0	0	0	0	0	0	0	0	0		Pontimonas
Porphyromonas	0	0	0	0	0.045	0.001	0.056	0.003	0	0.003	0	0.007	0	0	0.00821429		0.014	0.001	0.001	0.027	0.007	0.133	0.003	0.004	0.01	0.003	0	0	0.006	0.013	0.0158571		0	0.014	0.013	0	0	0.001	0.001	0.001	0.005	0.005	0	0	0	0.003	0.00307143		Porphyromonas
Pragia	0.004	0.001	0.002	0	0.001	0.001	0	0	0	0.001	0.002	0	0	0	0.000857143		0.001	0	0.004	0	0.003	0	0	0	0	0.001	0.001	0.004	0	0.001	0.00107143		0.001	0	0	0.001	0	0.001	0.001	0	0.001	0	0	0	0.001	0.004	0.000714286		Pragia
Prauserella	0	0	0	0	0	0	0	0	0	0	0	0	0	0	0		0	0	0	0	0	0	0	0	0	0	0	0	0	0	0		0	0	0	0	0	0	0	0	0	0	0	0	0	0	0		Prauserella
Prevotella	0.061	1.148	1.939	0.086	0.809	0.65	0.938	0.246	3.531	2.518	0.544	11.297	0.056	0.827	1.76071		1.48	0.055	0.063	0.946	0.378	4.252	0.224	0.457	0.929	4.838	0.548	1.038	2.083	0.9	1.29936		2.109	2.759	0.767	0.13	0.113	3.84	3.778	0.794	0.037	1.697	6.058	0.417	1.108	2.412	1.8585		Prevotella
Prochlorococcus	0	0	0	0	0	0	0	0	0	0	0	0	0	0	0		0	0	0	0	0	0	0	0	0	0	0	0	0	0	0		0	0	0.003	0	0	0	0.002	0	0	0	0	0	0	0	0.000357143		Prochlorococcus
Propionibacterium	0	0.004	0.002	0.005	0.001	0.041	0.008	0	0.002	0.002	0	0	0.001	0.017	0.00592857		0.009	0	0.002	0.06	0.005	0.022	0	0.003	0	0	0.001	0.001	0	0.032	0.00964286		0.129	0.031	0	0.002	0	0.003	0	0.016	0	0	0.017	0	0.018	0.02	0.0168571		Propionibacterium
Propionimicrobium	0.001	0	0.001	0	0	0	0.002	0	0	0.003	0	0	0	0.001	0.000571429		0.001	0	0	0	0	0	0.001	0	0	0	0	0	0	0.001	0.000214286		0.001	0.001	0.001	0	0.001	0.001	0	0.001	0	0	0	0	0.001	0	0.0005		Propionimicrobium
Prosthecochloris	0	0	0	0	0	0	0	0	0	0	0	0	0	0	0		0	0	0	0	0	0	0	0	0	0	0	0	0	0	0		0	0	0	0	0	0	0	0	0	0	0	0	0	0	0		Prosthecochloris
Proteiniphilum	0	0	0.001	0	0.003	0.001	0	0.002	0	0.001	0	0.003	0	0	0.000785714		0	0	0	0	0.001	0.001	0.001	0	0.001	0	0	0	0	0	0.000285714		0	0.001	0	0.001	0.001	0	0.001	0	0	0.002	0.001	0	0	0	0.0005		Proteiniphilum
Proteus	0.002	0.002	0.001	0	0.002	0	0.01	0	0	0	0.001	0	0.001	0	0.00135714		0.002	0.075	0.002	0.001	0.002	0	0	0	0.001	0	0.002	0.002	0.001	0.003	0.0065		0.001	0.001	0.001	0.001	0	0	0.004	0	0.002	0.001	0.001	0.001	0.001	0.005	0.00135714		Proteus
Providencia	32.346	17.748	5.982	2.612	10.771	2.329	8.124	0.224	1.111	1.505	60.236	0.291	16.215	1.579	11.5052		27.927	20.148	59.815	4.05	67.183	2.122	1.333	2.531	1.594	2.244	14.674	24.349	2.298	19.423	17.8351		3.179	1.398	0.231	15.204	0.401	8.695	3.239	1.166	19.016	1.406	0.547	0.389	7.837	34.396	6.936		Providencia
Pseudanabaena	0	0	0	0	0	0	0	0	0.001	0	0	0	0	0	7.14286e-05		0	0	0	0	0	0.001	0	0	0	0	0	0	0.001	0	0.000142857		0	0	0	0	0	0	0	0	0	0	0	0	0	0	0		Pseudanabaena
Pseudarthrobacter	0	0	0	0	0	0	0	0.002	0	0.001	0	0	0	0	0.000214286		0	0	0	0	0.005	0.02	0	0	0	0.001	0	0	0	0.012	0.00271429		0	0	0	0	0	0	0	0	0	0	0	0	0	0	0		Pseudarthrobacter
Pseudoalteromonas	0	0.001	0	0	0	0	0	0	0	0	0	0	0	0	7.14286e-05		0	0	0	0	0	0	0	0	0	0.001	0	0	0	0	7.14286e-05		0	0	0	0	0	0	0	0	0	0	0	0	0	0.001	7.14286e-05		Pseudoalteromonas
Pseudoclostridium	0.015	0.004	17.212	0.005	0.005	0.012	0.037	0.013	0.08	0.025	0.006	0.091	0.002	1.123	1.33071		0.013	0.005	0.001	0.024	0.014	0.164	0.008	0.487	0.014	0.098	0.04	0.037	0.257	0.007	0.0835		0.072	0.094	0.003	0.01	1.105	0.052	0.252	0.068	0.03	1.029	0.846	1.554	0.046	0.015	0.369714		Pseudoclostridium
Pseudodesulfovibrio	0	0.001	0.254	0.001	0	0	0	0	0	0	0	0	0	0	0.0182857		0	0	0	0	0.001	0	0.021	0.006	0.001	0.003	0.004	0.009	0.003	0	0.00342857		0	0	0	0	0	0.001	0.002	0.005	0.014	0	0	0	0.008	0	0.00214286		Pseudodesulfovibrio
Pseudogulbenkiania	0	0	0	0	0	0	0	0	0	0	0	0	0	0	0		0	0	0	0	0.002	0	0	0	0	0	0	0	0	0	0.000142857		0	0	0	0	0	0	0	0	0	0	0	0	0	0	0		Pseudogulbenkiania
Pseudohongiella	0.001	0.001	0	0.001	0.001	0	0	0	0	0	0.002	0	0.001	0	0.0005		0	0	0.001	0.001	0.002	0.001	0.001	0	0	0	0.001	0	0	0.002	0.000642857		0.003	0.002	0	0	0	0.001	0	0	0.001	0	0.001	0	0	0	0.000571429		Pseudohongiella
Pseudolabrys	0	0	0	0	0	0	0	0	0	0	0	0	0	0	0		0	0	0	0	0	0.005	0	0	0	0	0	0	0	0	0.000357143		0	0	0	0	0	0	0	0	0	0	0	0	0	0	0		Pseudolabrys
Pseudomonas	0.084	0.033	0.02	0.026	0.009	0.076	0.016	0	0.004	0.004	0.04	0.009	0.017	0.047	0.0275		0.263	0.025	0.05	5.61	0.059	0.11	0.008	0.022	0.011	0.099	0.037	0.028	0.017	1.601	0.567143		3.608	0.163	0.012	0.02	0.006	0.031	0.019	0.121	0.043	0.008	0.018	0.002	0.098	0.06	0.300643		Pseudomonas
Pseudonocardia	0	0	0	0.001	0	0	0	0	0	0	0	0	0	0	7.14286e-05		0	0	0	0	0	0	0	0	0	0	0	0	0	0	0		0	0	0	0	0	0	0	0	0	0	0	0	0	0	0		Pseudonocardia
Pseudopedobacter	0	0	0	0	0	0	0	0	0	0	0	0	0	0	0		0	0	0	0	0	0	0	0	0	0	0	0	0	0	0		0	0	0	0	0	0	0	0	0	0.005	0	0	0	0	0.000357143		Pseudopedobacter
Pseudopropionibacterium	0	0	0	0	0	0	0.001	0	0	0	0	0	0	0	7.14286e-05		0	0	0	0	0	0	0	0	0	0	0	0	0	0	0		0	0	0	0	0	0	0.007	0	0	0	0	0	0	0	0.0005		Pseudopropionibacterium
Pseudorhodoplanes	0	0	0	0	0	0	0	0	0	0	0	0	0	0.001	7.14286e-05		0	0	0	0.003	0	0.005	0	0	0	0	0	0	0	0.002	0.000714286		0	0	0	0	0	0	0	0	0	0	0	0	0.005	0.001	0.000428571		Pseudorhodoplanes
Pseudothermotoga	0	0	0	0	0	0	0	0	0	0	0	0	0	0	0		0	0	0	0	0	0	0	0	0	0	0	0	0	0	0		0	0	0	0	0	0	0	0	0	0	0	0	0	0	0		Pseudothermotoga
Pseudovibrio	0	0	0	0	0	0	0	0	0	0	0	0	0	0	0		0	0	0	0	0	0	0	0	0	0	0	0	0	0	0		0	0	0	0	0	0	0	0	0	0	0	0	0	0.001	7.14286e-05		Pseudovibrio
Pseudoxanthomonas	0.003	0	0	0	0.001	0	0	0	0	0	0	0.003	0	0.001	0.000571429		0.002	0.001	0	0.116	0	0.068	0	0	0	0.007	0	0	0	0.037	0.0165		0.081	0.001	0	0.001	0	0	0	0.005	0	0	0	0	0.001	0.003	0.00657143		Pseudoxanthomonas
Psychrobacter	0.029	0	0	0	0	0	0	0	0	0	0	0	0	0	0.00207143		0	0	0	0	0	0	0	0	0	0	0	0	0	0	0		0	0	0	0	0	0	0	0	0	0	0	0	0	0	0		Psychrobacter
Psychroflexus	0	0	0	0	0	0	0	0	0	0	0	0	0	0	0		0	0	0	0	0	0	0	0	0	0	0	0	0	0	0		0	0	0	0	0	0	0	0.001	0	0	0	0	0	0	7.14286e-05		Psychroflexus
Psychromicrobium	0	0	0	0	0	0	0	0	0	0	0	0	0.001	0	7.14286e-05		0	0	0	0	0	0	0	0	0	0	0	0	0	0	0		0.051	0	0	0	0	0	0	0	0	0	0	0	0	0	0.00364286		Psychromicrobium
Psychromonas	0	0	0	0	0	0	0	0	0	0	0	0	0	0	0		0	0	0.001	0.001	0	0	0	0	0.001	0	0	0	0	0	0.000214286		0	0	0	0	0	0	0	0	0	0	0	0	0	0	0		Psychromonas
Pyrococcus	0	0	0	0	0	0	0	0	0	0	0	0	0	0	0		0	0	0	0	0	0	0	0	0	0	0	0	0	0	0		0	0	0	0	0	0	0	0	0	0	0	0	0	0	0		Pyrococcus
Rahnella	0	0.001	0	0	0	0	0.001	0	0	0	0	0	0	0.001	0.000214286		0	0.002	0	0.004	0.001	0	0	0	0	0	0	0	0	0.001	0.000571429		0	0	0	0.001	0	0	0	0	0	0.001	0	0	0	0	0.000142857		Rahnella
Ralstonia	0	0	0.002	0.001	0	0.014	0	0	0.003	0.004	0	0	0	0.004	0.002		0.016	0.008	0	0.901	0	0.003	0	0	0	0.001	0.002	0.003	0.001	0.394	0.0949286		0.319	0.032	0	0.003	0.002	0.003	0.002	0.075	0	0.003	0	0.001	0.02	0.014	0.0338571		Ralstonia
Ramlibacter	0.007	0.013	0	0	0	0.03	0	0	0	0	0	0	0.014	0.005	0.00492857		0.009	0	0	0.577	0	0.021	0	0	0.001	0	0	0	0	0.258	0.0618571		0.44	0.019	0	0.016	0	0	0	0.023	0.002	0	0	0	0	0	0.0357143		Ramlibacter
Raoultella	0.001	0.001	0	0	0	0	0.001	0	0	0	0.001	0	0	0	0.000285714		0.001	0	0	0	0	0	0	0	0	0	0.001	0.001	0	0.001	0.000285714		0	0	0	0	0	0.001	0.001	0	0	0	0	0	0	0.001	0.000214286		Raoultella
Rathayibacter	0.001	0	0.016	0.001	0	0	0.001	0.002	0.001	0.003	0	0.029	0	0	0.00385714		0	0.001	0	0.004	0	0.034	0.001	0.002	0.014	0.014	0.012	0.016	0	0.009	0.00764286		0	0	0.001	0	0.001	0.002	0.003	0.005	0.002	0.123	0.008	0.001	0.001	0.003	0.0107143		Rathayibacter
Reinekea	0	0	0	0	0	0	0	0	0	0	0	0	0	0	0		0	0	0	0	0	0	0	0	0	0	0	0	0	0	0		0	0	0	0	0	0	0	0	0	0	0	0	0	0	0		Reinekea
Rhizobacter	0.002	0	0	0	0	0	0	0	0	0	0	0	0	0	0.000142857		0	0	0	0.012	0	0.05	0	0	0	0.001	0	0	0	0.004	0.00478571		0.008	0.001	0	0	0	0.001	0	0	0	0	0	0	0	0.001	0.000785714		Rhizobacter
Rhizobium	0.027	0.007	0.003	0	0	0	0	0	0	0	0	0	0	0	0.00264286		0	0	0	0.104	0.027	0	0.007	0	0	0	0	0	0	0	0.00985714		0.063	0.133	0	0	0	0	0	0.107	0	0	0.005	0	0.027	0.056	0.0279286		Rhizobium
Rhodobaca	0	0	0	0	0	0	0	0	0	0	0	0	0	0	0		0	0	0	0.006	0	0	0	0	0	0	0	0	0	0	0.000428571		0.108	0	0	0	0	0	0	0	0	0	0	0	0	0	0.00771429		Rhodobaca
Rhodobacter	0.004	0	0	0	0	0	0	0	0	0	0	0.002	0	0.013	0.00135714		0.03	0	0	0	0	0	0	0	0	0	0	0	0	0	0.00214286		0.018	0	0	0	0	0	0	0	0	0	0	0	0	0	0.00128571		Rhodobacter
Rhodococcus	0	0.001	0	0	0	0	0	0	0	0.001	0	0	0	0.001	0.000214286		0.003	0.001	0	0.001	0	0.01	0.001	0	0	0	0	0	0	0.005	0.0015		0	0	0	0	0	0.002	0.001	0	0	0	0.001	0	0	0	0.000285714		Rhodococcus
Rhodoferax	0	0	0	0	0	0	0	0	0	0	0	0	0	0	0		0	0	0	0	0	0	0	0	0	0	0	0	0	0	0		0.002	0	0	0	0	0	0	0	0	0	0	0	0	0	0.000142857		Rhodoferax
Rhodomicrobium	0	0	0	0	0	0	0	0	0	0	0	0	0	0	0		0	0	0	0.003	0	0	0	0	0	0	0	0	0	0	0.000214286		0	0	0	0	0	0	0	0	0.002	0	0	0.001	0	0	0.000214286		Rhodomicrobium
Rhodopirellula	0	0	0	0	0	0	0	0	0	0.003	0	0	0	0.001	0.000285714		0	0.001	0	0	0	0	0.006	0	0	0	0	0	0.002	0.001	0.000714286		0	0	0	0.001	0	0	0	0	0	0	0	0	0	0	7.14286e-05		Rhodopirellula
Rhodoplanes	0	0	0	0	0	0	0	0.001	0	0	0	0	0.001	0	0.000142857		0.002	0	0	0.003	0	0.005	0	0	0	0	0	0	0	0	0.000714286		0.136	0	0	0.001	0.001	0	0	0	0	0	0	0	0	0.003	0.0100714		Rhodoplanes
Rhodopseudomonas	0	0	0	0	0.004	0	0	0	0	0	0	0	0	0.003	0.0005		0.007	0	0	0.058	0	0	0	0	0	0	0	0	0	0	0.00464286		0.027	0.013	0	0.002	0	0	0	0.007	0	0	0	0	0	0.007	0.004		Rhodopseudomonas
Rhodospirillum	0	0	0	0	0	0	0	0	0	0	0.001	0.001	0.001	0	0.000214286		0	0	0	0.011	0	0.005	0	0	0.001	0	0	0.001	0	0.001	0.00135714		0.006	0	0	0	0	0.001	0.001	0	0.001	0	0.001	0	0	0.001	0.000785714		Rhodospirillum
Rhodothermus	0.001	0	0.003	0.001	0.001	0	0	0.001	0	0.002	0	0	0.001	0.001	0.000785714		0	0	0	0	0	0	0	0	0.003	0.001	0	0.001	0.001	0	0.000428571		0.001	0	0	0	0	0.001	0.001	0	0.008	0.003	0.001	0	0.003	0.001	0.00135714		Rhodothermus
Rhodovulum	0	0	0	0	0.001	0	0	0	0	0	0	0.001	0	0.003	0.000357143		0.033	0	0	0.48	0.004	0	0	0	0	0	0.001	0.002	0	0.126	0.0461429		0.264	0.095	0	0.02	0	0.001	0	0.057	0.001	0	0	0	0.02	0.023	0.0343571		Rhodovulum
Rickettsia	0.001	0.004	0.027	0.015	0.005	0.026	0.098	0.02	0.15	0.11	0.03	0.007	0.001	0.01	0.036		0.031	0.005	0.004	0.126	0.008	0.165	0.003	0.02	0.004	0.003	0.025	0.014	0.006	0.051	0.0332143		0.221	0.098	0.012	0.02	0.011	0.147	0.006	0.024	0.001	0.074	0.076	0.012	0.048	0.057	0.0576429		Rickettsia
Riemerella	0	0	0	0	0	0	0	0	0	0	0	0	0	0	0		0	0	0	0	0	0	0	0	0	0	0	0	0	0	0		0.031	0	0	0	0	0	0	0	0	0	0	0	0.003	0.018	0.00371429		Riemerella
Rivularia	0	0	0	0	0	0	0	0	0	0	0	0	0	0	0		0	0	0	0	0	0	0	0	0	0	0	0	0	0	0		0	0	0	0	0	0	0	0	0.002	0	0	0	0	0	0.000142857		Rivularia
Robiginitalea	0	0	0	0	0	0	0	0	0	0.001	0	0	0	0.001	0.000142857		0	0	0	0	0	0	0	0	0	0.002	0	0	0	0	0.000142857		0.001	0	0	0	0	0	0	0	0	0	0	0	0.001	0	0.000142857		Robiginitalea
Roseateles	0	0	0	0	0	0	0	0	0	0	0	0	0	0	0		0	0	0	0.005	0	0	0	0	0	0	0	0	0	0.007	0.000857143		0.003	0	0	0	0	0	0	0	0	0	0	0	0	0	0.000214286		Roseateles
Roseburia	0.018	0.015	0.306	0.014	0.007	0.04	0.057	0.03	0.084	0.068	0.03	0.445	0.02	0.076	0.0864286		0.026	0.038	0.005	0.093	0.027	0.043	0.036	0.09	0.851	0.222	0.089	0.054	1.118	0.037	0.194929		0.026	0.26	0.023	0.022	2.119	0.202	0.098	1.053	0.173	0.708	0.366	4.97	0.065	0.383	0.747714		Roseburia
Roseibacterium	0	0	0	0	0	0	0	0	0	0	0	0	0	0	0		0	0	0	0	0	0	0	0	0	0	0	0	0	0	0		0	0	0	0	0	0	0	0	0	0	0	0	0	0	0		Roseibacterium
Roseiflexus	0	0	0	0	0	0	0.001	0	0	0	0	0	0	0	7.14286e-05		0.001	0	0	0	0	0	0	0	0	0	0	0	0	0	7.14286e-05		0	0.001	0	0	0	0	0	0	0	0	0	0	0	0	7.14286e-05		Roseiflexus
Rothia	0.247	0.011	0	0	0.004	0.009	0.004	0.02	0	0	0.026	0	0.004	0.002	0.0233571		0.036	0	0	0	0.002	0.039	0.001	0.006	0	0.003	0.074	0.219	0.001	0.026	0.0290714		0	0.017	0	0	0	0.047	0.042	0.031	0	0	0.016	0	0.024	0.029	0.0147143		Rothia
Rubinisphaera	0	0	0	0	0	0	0	0	0	0	0	0	0	0	0		0	0	0	0	0	0	0	0	0	0	0	0	0	0	0		0	0	0	0	0	0	0	0	0	0	0	0	0	0	0		Rubinisphaera
Rubrobacter	0	0	0.001	0	0	0.001	0.001	0	0	0	0	0	0	0	0.000214286		0	0.001	0	0.013	0	0.004	0	0.003	0	0	0.001	0	0.001	0.002	0.00178571		0	0	0	0	0	0.001	0	0.001	0	0	0.001	0	0	0.001	0.000285714		Rubrobacter
Rufibacter	0	0	0	0	0.001	0	0	0	0	0	0	0	0	0	7.14286e-05		0	0	0	0	0.002	0	0	0	0	0	0	0	0	0	0.000142857		0	0	0	0.001	0	0	0	0	0	0	0	0	0	0	7.14286e-05		Rufibacter
Ruminiclostridium	0	0	0	0	0	0	0	0	0	0	0	0	0	0	0		0	0	0	0	0	0	0	0	0	0	0	0.001	0	0	7.14286e-05		0	0	0	0	0	0	0	0	0	0	0	0	0	0	0		Ruminiclostridium
Ruminococcus	0.031	0.053	1.315	0.055	0.042	0.089	0.195	0.084	0.592	0.458	0.067	12.019	0.04	0.091	1.08079		0.091	0.026	0.012	0.18	0.1	1.035	0.054	0.125	2.728	1.315	2.881	2.017	2.462	0.114	0.938571		0.255	2.231	1.118	0.038	0.903	3.027	8.077	1.654	2.341	3.348	0.722	1.636	1.734	4.297	2.2415		Ruminococcus
Rummeliibacillus	0	0	0	0	0	0	0	0	0	0	0	0	0	0	0		0.036	0	0	0	0	0	0	0	0	0	0	0	0	0	0.00257143		0	0	0	0	0	0	0	0	0	0	0	0	0	0	0		Rummeliibacillus
Runella	0	0	0	0	0	0	0	0	0	0	0	0	0	0	0		0	0	0	0	0	0	0	0	0	0	0	0	0	0	0		0	0	0	0	0	0	0	0	0	0	0	0	0	0	0		Runella
Saccharomonospora	0	0	0	0	0	0	0	0	0	0.001	0	0	0	0	7.14286e-05		0	0	0	0	0	0	0	0	0	0	0	0	0.001	0	7.14286e-05		0	0	0	0.001	0	0	0	0	0	0	0.001	0	0	0	0.000142857		Saccharomonospora
Saccharophagus	0	0	0	0	0	0.001	0	0	0	0	0	0	0	0	7.14286e-05		0.001	0	0	0	0	0.001	0	0	0.001	0	0.001	0	0.001	0	0.000357143		0	0.001	0	0	0.005	0	0	0	0.001	0	0	0	0	0	0.0005		Saccharophagus
Saccharopolyspora	0	0	0	0	0	0	0	0	0	0.001	0	0.001	0	0.001	0.000214286		0	0	0	0.01	0	0	0	0	0	0.001	0	0	0.001	0	0.000857143		0	0.005	0.001	0.001	0	0	0	0	0	0.001	0	0	0.006	0	0.001		Saccharopolyspora
Saccharospirillum	0	0	0	0	0	0	0	0	0	0	0	0	0	0	0		0	0	0	0	0	0	0	0	0	0	0	0	0	0	0		0	0	0	0	0	0	0	0	0	0	0	0	0	0	0		Saccharospirillum
Saccharothrix	0	0	0	0	0	0	0	0	0	0	0	0	0	0	0		0	0	0	0	0	0	0	0	0	0	0	0	0	0.001	7.14286e-05		0	0	0	0	0	0	0	0	0	0	0	0	0	0	0		Saccharothrix
Salicibibacter	0	0	0.001	0.001	0	0	0	0	0	0	0	0	0	0	0.000142857		0	0	0	0	0	0	0	0	0	0	0	0	0	0	0		0	0.001	0	0	0	0	0	0	0	0.001	0	0	0	0	0.000142857		Salicibibacter
Salimicrobium	0.001	0.001	0	0	0	0	0.002	0	0	0	0	0	0	0.001	0.000357143		0	0	0	0.002	0.002	0	0	0	0	0	0	0.001	0	0	0.000357143		0	0.002	0	0.001	0	0	0	0	0	0.001	0.001	0	0	0	0.000357143		Salimicrobium
Salinibacter	0	0	0	0	0	0	0	0	0	0	0	0	0	0	0		0	0	0	0	0	0	0	0	0	0	0	0	0	0	0		0	0	0	0	0	0	0	0	0	0	0	0	0	0.001	7.14286e-05		Salinibacter
Salinivirga	0	0	0	0	0	0	0	0	0	0	0	0	0	0	0		0	0	0	0	0	0	0	0	0	0	0	0	0	0	0		0	0	0	0	0	0	0	0	0	0	0	0	0	0	0		Salinivirga
Salipiger	0	0	0	0	0	0	0	0	0	0	0	0	0	0	0		0	0	0	0	0	0	0	0	0	0.002	0	0	0	0	0.000142857		0	0	0	0	0	0	0	0	0	0	0	0	0	0	0		Salipiger
Salmonella	0.649	1.338	0.105	0.235	0.379	0.026	0.069	0.01	0.043	0.127	0.947	0.024	0.95	0.105	0.357643		0.442	0.479	1.082	0.407	1.514	0.233	0.016	0.038	0.085	0.112	0.159	0.458	0.132	0.534	0.4065		0.5	0.046	0.011	0.575	0.023	0.397	0.084	0.51	2.452	0.095	0.044	0.018	0.188	0.68	0.401643		Salmonella
Sandaracinus	0.001	0.001	0.008	0	0.002	0	0.001	0.001	0.004	0.003	0	0.003	0.001	0.001	0.00185714		0.001	0	0.001	0.002	0.002	0.004	0.004	0	0.001	0.005	0	0	0.002	0.001	0.00164286		0	0	0	0.002	0	0.001	0.001	0.002	0.006	0.011	0.001	0	0.003	0.001	0.002		Sandaracinus
Sanguibacter	0.001	0	0	0	0	0	0	0	0.001	0	0	0	0	0	0.000142857		0	0.001	0	0.008	0	0	0.001	0	0	0	0	0	0	0	0.000714286		0	0	0	0	0.001	0	0	0.001	0	0.001	0.001	0	0	0	0.000285714		Sanguibacter
Saprospira	0	0	0	0	0	0	0	0	0	0	0	0	0	0	0		0	0.001	0	0	0	0	0	0	0	0	0	0	0	0	7.14286e-05		0	0	0	0	0	0	0	0	0	0	0	0	0	0	0		Saprospira
Scardovia	0	0	0	0	0	0	0	0	0	0	0	0	0	0	0		0	0	0	0	0	0	0	0	0	0	0	0	0	0	0		0	0	0	0	0	0	0	0	0	0	0	0	0	0	0		Scardovia
Schaalia	0	0	0.02	0	0.028	0.002	0	0.01	0.003	0.01	0.007	0.012	0	0	0.00657143		0.004	0.001	0	0.008	0	0.001	0.003	0.001	0	0.001	0.002	0	0.003	0	0.00171429		0	0.001	0.016	0.001	0.002	0.017	0.098	0.012	0	0.017	0.008	0.002	0.001	0.004	0.0127857		Schaalia
Scytonema	0	0	0	0	0	0	0.019	0	0	0	0	0	0	0	0.00135714		0	0	0	0	0	0	0	0	0.001	0	0	0.003	0	0.013	0.00121429		0	0	0.01	0.004	0	0.025	0	0	0	0	0	0	0	0	0.00278571		Scytonema
Sebaldella	0	0	0	0	0	0	0	0	0	0	0	0	0	0	0		0	0	0	0	0	0	0	0	0	0	0	0	0	0	0		0	0	0	0	0	0	0	0	0	0	0	0	0	0	0		Sebaldella
Sedimenticola	0.004	0.007	0.002	0.029	0.001	0.001	0.003	0	0.001	0.001	0.001	0.003	0.002	0.002	0.00407143		0.002	0.006	0.006	0.021	0.005	0.002	0.015	0.005	0.013	0.063	0.002	0.001	0.001	0.007	0.0106429		0.023	0.001	0.004	0.001	0.002	0.003	0.007	0.002	0.041	0.01	0.005	0.001	0.002	0.011	0.00807143		Sedimenticola
Sedimentisphaera	0	0	0	0	0	0	0	0	0	0	0	0	0	0	0		0	0.001	0	0	0	0.001	0	0	0	0	0	0	0	0	0.000142857		0	0	0	0	0	0	0	0	0	0	0	0	0	0	0		Sedimentisphaera
Segniliparus	0	0	0	0	0	0	0	0	0	0	0	0	0	0	0		0	0	0	0	0	0	0	0	0	0	0	0	0	0	0		0	0	0	0	0	0	0	0	0	0	0	0	0	0	0		Segniliparus
Selenomonas	0	0.025	0.045	0	0	0	0	0	0	0.226	0	0	0	0	0.0211429		0	0	0	0	0	0.343	0	0	0	0.004	0.046	0.072	0	0	0.0332143		0.298	0	0.016	0	0	0.305	0.019	0	0	0.068	0.281	0	0	0	0.0705		Selenomonas
Seonamhaeicola	0	0	0	0	0	0	0	0	0	0	0	0	0	0	0		0	0	0	0	0	0	0	0	0	0	0	0	0	0	0		0	0	0	0	0	0	0	0	0	0	0	0	0	0	0		Seonamhaeicola
Serpentinomonas	0	0	0	0.001	0	0	0	0	0	0	0	0	0	0	7.14286e-05		0	0	0	0.005	0	0	0	0	0	0	0	0	0	0	0.000357143		0.011	0	0	0	0	0	0	0	0	0	0	0	0	0	0.000785714		Serpentinomonas
Serratia	0.016	0.008	0	0.001	0.009	0.003	0.007	0	0.003	0.001	0.022	0.001	0.002	0	0.00521429		0.011	0.013	0.027	0.005	0.036	0	0.001	0	0	0	0.004	0.007	0	0.012	0.00828571		0.021	0	0.001	0.005	0	0.004	0	0.002	0.004	0.002	0	0	0.002	0.018	0.00421429		Serratia
Shewanella	0	0	0	0	0	0	0	0	0	0	0.003	0	0.001	0	0.000285714		0.002	0.006	0	0.008	0.002	0	0	0	0	0	0.001	0	0.001	0.005	0.00178571		0	0	0	0.002	0	0	0	0	0.049	0	0	0	0	0.007	0.00414286		Shewanella
Shigella	0.202	0.099	0.025	0.032	0.048	0.005	0.019	0	0.009	0.006	0.193	0.015	0.066	0.013	0.0522857		0.104	0.019	0.243	0.006	0.363	0.033	0.005	0.016	0.005	0.014	0.04	0.112	0.015	0.103	0.077		0	0.009	0.003	0.07	0.012	0.038	0.024	0.004	0.103	0.002	0.008	0	0.037	0.184	0.0352857		Shigella
Shinella	0	0	0	0	0	0	0	0	0	0	0	0	0	0	0		0	0	0	0	0	0	0	0	0	0	0	0	0	0	0		0	0	0	0	0	0	0.003	0	0	0	0	0	0	0	0.000214286		Shinella
Simkania	0.001	0	0.003	0	0.001	0	0.001	0.001	0.001	0.001	0	0.001	0	0.001	0.000785714		0	0.002	0	0	0	0	0.001	0	0	0	0.001	0.001	0.001	0	0.000428571		0	0	0.001	0	0.001	0	0.001	0	0	0	0	0.001	0	0	0.000285714		Simkania
Simonsiella	0	0	0	0	0.001	0	0	0	0	0	0	0	0	0	7.14286e-05		0	0	0	0	0	0.062	0	0.012	0.001	0.005	0	0.001	0.091	0	0.0122857		0	0.014	0	0	0	0	0.001	0	0	0	0	0	0	0	0.00107143		Simonsiella
Simplicispira	0	0	0.004	0	0	0	0	0	0	0	0	0	0	0	0.000285714		0	0	0	0	0	0	0	0	0	0	0	0	0	0	0		0	0	0	0	0	0	0	0	0	0	0	0	0	0	0		Simplicispira
Sinomonas	0	0	0.001	0	0	0	0	0	0	0	0	0	0	0	7.14286e-05		0	0	0	0	0	0	0	0	0	0	0	0	0	0	0		0	0	0	0	0	0	0	0	0	0	0	0	0	0	0		Sinomonas
Sinorhizobium	0	0	0	0	0	0	0.001	0	0	0	0	0	0	0	7.14286e-05		0.02	0	0	0.209	0	0	0	0	0	0	0	0	0	0.033	0.0187143		0.313	0	0	0.002	0.001	0.003	0	0	0	0	0	0	0	0.022	0.0243571		Sinorhizobium
Slackia	0	0	0.004	0	0	0	0.009	0	0.008	0.009	0.002	0	0	0	0.00228571		0.002	0.002	0	0	0.002	0.003	0	0.003	0.001	0	0.001	0	0.001	0.001	0.00114286		0	0	0	0	0	0.001	0	0.004	0	0.002	0	0	0.002	0.001	0.000714286		Slackia
Sneathia	0	0	0	0	0	0	0	0	0	0	0	0.001	0	0	7.14286e-05		0	0	0	0	0	0.001	0	0	0	0	0	0	0.001	0	0.000142857		0	0.001	0	0	0	0	0	0	0	0.001	0.001	0	0	0	0.000214286		Sneathia
Snodgrassella	0	0	0	0	0	0	0	0	0	0	0	0	0	0	0		0	0	0	0	0	0	0	0	0	0.001	0	0	0	0	7.14286e-05		0	0	0	0	0	0	0	0	0	0	0	0	0	0	0		Snodgrassella
Sodalis	0.083	0.051	0.014	0.006	0.032	0.007	0.018	0.007	0.003	0.009	0.163	0.006	0.049	0.004	0.0322857		0.062	0.04	0.155	0.017	0.205	0.025	0.007	0.005	0.009	0.013	0.037	0.056	0.006	0.062	0.0499286		0.014	0.001	0.002	0.051	0.009	0.023	0.017	0.008	0.048	0.004	0.003	0.005	0.029	0.104	0.0227143		Sodalis
Solibacillus	0	0.004	0	0	0.011	0	0	0	0	0.023	0	0	0	0.008	0.00328571		0	0	0.034	0	0	0	0	0	0	0	0	0	0	0	0.00242857		0.046	7.406	0	0.001	0	0.014	0.002	0	0.013	0	0.008	0	0	0.028	0.537		Solibacillus
Solimonas	0	0	0	0	0	0	0	0	0	0	0	0	0	0	0		0	0	0	0	0	0	0	0	0	0	0	0	0	0	0		0	0	0	0	0	0	0	0	0	0	0	0	0	0	0		Solimonas
Solitalea	0	0	0	0	0	0	0	0	0	0	0	0	0	0	0		0	0	0	0	0	0	0	0	0	0	0	0	0	0	0		0	0	0	0	0	0	0	0	0	0	0	0	0	0	0		Solitalea
Sorangium	0	0	0	0.001	0	0	0	0	0	0	0	0	0	0	7.14286e-05		0	0	0	0	0	0	0	0	0	0	0	0	0	0	0		0	0	0.001	0.001	0	0	0	0	0	0	0.001	0	0	0	0.000214286		Sorangium
Sphingobacterium	0.032	0.039	0.203	0.003	0.003	0.005	0.023	0.003	0.002	0.003	0.008	0.002	0.004	0.051	0.0272143		0.042	0.012	0.011	0	0.006	0.045	0.006	0.01	0.024	0.004	0.01	0.011	0.012	0.011	0.0145714		0.053	0.035	0.004	0.028	0.02	0.03	0.013	0.023	0.158	0	0.021	0.008	0.093	0.028	0.0367143		Sphingobacterium
Sphingobium	0	0	0	0	0	0	0	0	0	0	0	0	0	0	0		0	0	0	0	0	0.006	0	0	0	0	0	0	0	0	0.000428571		0	0	0	0	0	0	0	0	0	0	0	0	0	0	0		Sphingobium
Sphingomonas	0	0	0.01	0	0.001	0.019	0.01	0.008	0	0.047	0	0.003	0.002	0.003	0.00735714		0.003	0	0	0.033	0.01	0.394	0.013	0	0.007	0.001	0.006	0.001	0.007	0.073	0.0391429		0	0.019	0.004	0	0	0	0	0.006	0	0.001	0.086	0	0.019	0.006	0.0100714		Sphingomonas
Sphingopyxis	0	0	0.001	0	0.001	0	0	0	0.006	0.007	0	0	0	0.001	0.00114286		0.002	0	0	0	0.002	0.028	0	0	0	0.003	0	0	0.001	0	0.00257143		0.013	0	0.001	0	0.001	0.007	0.001	0	0.002	0.003	0	0	0	0	0.002		Sphingopyxis
Sphingorhabdus	0	0	0	0	0	0	0	0	0	0	0	0	0	0	0		0	0	0.001	0	0	0	0	0	0	0	0	0	0	0	7.14286e-05		0	0	0	0.001	0	0	0	0	0	0	0	0	0	0	7.14286e-05		Sphingorhabdus
Spiribacter	0.006	0.007	0	0	0.001	0	0.002	0	0	0	0.012	0	0.002	0	0.00214286		0.001	0.002	0.004	0.005	0.008	0	0.003	0	0	0.001	0.002	0.004	0	0.002	0.00228571		0.006	0	0	0.001	0	0.001	0.001	0	0.002	0	0	0	0.002	0.008	0.0015		Spiribacter
Spirochaeta	0.001	0	0	0	0	0	0	0	0	0	0	0.001	0.001	0	0.000214286		0	0.002	0	0	0	0	0	0.001	0.003	0	0	0	0	0.001	0.0005		0	0	0.001	0	0	0	0.001	0.001	0	0	0	0.001	0	0.001	0.000357143		Spirochaeta
Spiroplasma	0.001	0	0	0	0.001	0.001	0.002	0	0	0	0.002	0.004	0.001	0.001	0.000928571		0	0	0.001	0	0	0	0	0	0.001	0	0	0.002	0.001	0	0.000357143		0	0	0.001	0.002	0	0	0.001	0	0	0.001	0.003	0	0	0	0.000571429		Spiroplasma
Spirosoma	0	0.001	0	0	0.005	0	0	0.081	0.001	0.001	0	0.001	0	0.001	0.0065		0.008	0.003	0.003	0.003	0	0.001	0.002	0	0	0.002	0	0.004	0	0.001	0.00192857		0	0	0	0.003	0	0	0.003	0.001	0.001	0	0	0	0.001	0.001	0.000714286		Spirosoma
Spongiibacter	0	0.001	0	0	0.001	0	0	0	0	0	0	0	0	0	0.000142857		0	0	0	0	0	0.001	0	0	0	0.004	0	0.001	0	0	0.000428571		0	0	0	0	0	0	0.001	0	0	0	0	0	0	0	7.14286e-05		Spongiibacter
Sporosarcina	0	0.002	0	0	0	0	0	0	0	0	0	0	0	0	0.000142857		0	0.004	0	0.004	0	0	0	0.001	0	0	0	0.003	0	0	0.000857143		0	0	0	0	0	0.007	0	0	0	0	0	0	0	0.004	0.000785714		Sporosarcina
Stackebrandtia	0	0	0	0	0	0	0	0	0	0	0	0	0	0	0		0	0	0	0	0.001	0	0	0	0	0	0	0	0	0	7.14286e-05		0	0	0	0	0	0	0	0	0	0	0	0	0	0	0		Stackebrandtia
Stanieria	0	0	0	0	0	0	0	0	0	0	0	0	0	0	0		0	0	0	0	0	0	0	0	0	0	0	0	0	0	0		0	0	0	0	0	0	0	0	0	0	0	0	0	0	0		Stanieria
Staphylococcus	0.09	0.304	0.118	0.039	0.131	0.191	0.094	0.029	0.164	0.179	0.147	0.078	0.082	0.487	0.152357		0.165	0.22	0.098	0.607	0.135	0.261	0.549	0.043	0.054	0.089	0.241	0.145	0.059	0.203	0.204929		1.341	0.319	0.054	0.119	0.036	0.136	0.182	0.547	0.063	0.146	0.455	0.058	0.261	0.593	0.307857		Staphylococcus
Stappia	0	0	0	0	0	0	0	0	0	0	0	0	0	0.003	0.000214286		0	0	0.004	0.226	0.002	0	0	0	0	0	0	0	0	0.068	0.0214286		0.188	0	0	0.002	0	0	0	0	0	0	0	0	0.009	0.003	0.0144286		Stappia
Starkeya	0.003	0.013	0	0	0	0	0.001	0	0	0	0	0.003	0	0.026	0.00328571		0.039	0	0.004	1.772	0.005	0	0	0	0	0	0	0	0	0.374	0.156714		1.795	0.083	0.003	0.003	0	0	0	0.01	0.002	0	0	0	0.039	0.061	0.142571		Starkeya
Stenotrophomonas	0.207	0.051	0.019	0.04	0.006	0.255	0.012	0	0	0.019	0	0	0.044	0.359	0.0722857		0.969	0.052	0.045	24.967	0.143	0.012	0	0.009	0.002	0.072	0	0	0.012	8.754	2.50264		15.529	0.436	0.02	0.196	0	0.002	0.014	0.764	0	0	0.012	0.002	0.295	0.354	1.25886		Stenotrophomonas
Steroidobacter	0	0.001	0	0	0	0	0	0	0.001	0.001	0	0	0	0	0.000214286		0	0	0.001	0.007	0	0.014	0	0.001	0	0	0	0	0	0.001	0.00171429		0.003	0	0	0	0	0.001	0	0	0.001	0.001	0	0	0.001	0	0.0005		Steroidobacter
Streptacidiphilus	0	0	0	0	0	0	0	0	0	0	0	0	0	0	0		0	0	0	0	0	0	0	0	0	0	0	0	0	0.001	7.14286e-05		0	0	0	0	0	0	0	0	0	0	0	0	0	0	0		Streptacidiphilus
Streptobacillus	0.001	0.001	0.001	0	0	0	0.001	0	0	0.001	0.002	0.003	0	0	0.000714286		0.002	0.001	0	0.001	0	0.001	0	0	0.004	0.001	0.002	0.002	0	0.001	0.00107143		0	0.003	0.002	0	0.001	0.002	0.004	0.003	0	0.001	0.002	0	0.001	0	0.00135714		Streptobacillus
Streptococcus	12.075	8.172	1.261	0.579	5.77	1.877	0.57	2.209	1.3	1.495	6.993	0.427	26.661	2.309	5.12129		4.882	3.044	5.771	0.252	2.017	8.543	3.465	14.896	0.466	1.788	31.384	24.992	0.397	2.925	7.48729		0.605	6.154	1.078	16.101	0.266	16.629	19.207	12.822	0.253	1.218	1.279	0.309	6.471	5.208	6.25714		Streptococcus
Streptomyces	0.017	0.108	0.008	0.004	0.031	0.006	0.011	0.007	0.026	0.029	0.01	0.015	0.013	0.026	0.0222143		0.014	0.009	0.01	0.023	0.015	0.039	0.009	0.009	0.009	0.011	0.007	0.008	0.011	0.012	0.0132857		0.022	0.053	0.007	0.024	0.004	0.04	0.015	0.014	0.008	0.01	0.015	0.006	0.019	0.014	0.0179286		Streptomyces
Streptosporangium	0	0	0	0	0	0	0.001	0	0	0.001	0	0	0	0.001	0.000214286		0	0	0	0	0	0	0	0	0	0	0	0	0	0	0		0	0	0	0	0	0	0	0	0	0.001	0	0	0	0	7.14286e-05		Streptosporangium
Suicoccus	0	0	0.002	0.001	0.001	0	0	0.001	0	0.001	0.006	0	0	0.001	0.000928571		0.003	0.001	0	0	0	0.002	0.006	0.001	0	0	0.008	0.006	0	0.001	0.002		0.001	0	0.001	0.002	0.001	0.001	0.005	0.009	0.001	0	0.001	0	0.004	0.008	0.00242857		Suicoccus
Sulfitobacter	0	0	0	0	0	0	0	0	0	0	0	0	0	0	0		0	0	0	0	0.009	0	0	0	0	0.001	0	0	0	0	0.000714286		0	0	0	0	0	0	0	0	0	0	0	0	0	0	0		Sulfitobacter
Sulfuricaulis	0.001	0	0	0	0.001	0	0	0	0	0	0.001	0	0.001	0.001	0.000357143		0	0	0	0.011	0.003	0	0	0	0	0.001	0	0	0	0.002	0.00121429		0.006	0	0	0	0	0	0	0	0	0	0	0	0	0	0.000428571		Sulfuricaulis
Sulfuricurvum	0	0	0	0	0	0	0	0	0	0	0	0	0	0	0		0	0	0	0.002	0	0	0	0	0	0	0	0	0	0	0.000142857		0	0	0	0	0	0	0	0	0	0.002	0.001	0	0	0.001	0.000285714		Sulfuricurvum
Sulfuriferula	0	0	0	0	0	0	0	0	0	0	0	0	0	0	0		0	0	0	0.001	0	0.002	0	0	0.001	0	0	0	0	0	0.000285714		0	0	0	0	0	0	0	0	0.001	0	0	0	0	0	7.14286e-05		Sulfuriferula
Sulfurifustis	0	0	0	0	0	0	0	0	0	0	0	0	0	0	0		0	0	0	0.005	0	0.001	0	0	0	0	0	0	0	0.002	0.000571429		0.001	0	0	0	0	0	0	0	0	0	0	0	0.001	0	0.000142857		Sulfurifustis
Sulfurihydrogenibium	0	0	0	0	0	0	0	0	0	0	0	0	0	0	0		0	0	0	0	0	0	0	0	0	0	0	0	0	0	0		0	0	0	0	0	0	0	0	0	0	0	0	0	0	0		Sulfurihydrogenibium
Sulfurimonas	0	0	0	0	0	0	0	0	0	0	0	0.001	0	0	7.14286e-05		0	0	0	0	0	0	0	0	0	0.001	0	0	0	0	7.14286e-05		0	0	0	0	0	0	0	0	0.002	0	0	0	0	0	0.000142857		Sulfurimonas
Sulfurospirillum	0	0	0.002	0	0	0	0	0	0	0	0	0.001	0	0	0.000214286		0	0	0	0	0	0.001	0	0	0	0	0	0	0.001	0	0.000142857		0	0	0	0	0	0	0	0	0	0	0	0	0	0	0		Sulfurospirillum
Sutterella	0	0	0	0.001	0	0	0.001	0.002	0.004	0	0	0.008	0	0	0.00114286		0	0.002	0	0.006	0	0.004	0.008	0	0	0.005	0.001	0	0.001	0.131	0.0112857		0.001	0.013	0	0	0.018	0	0.001	0	0.002	0.002	0.007	0.014	0	0	0.00414286		Sutterella
Symbiobacterium	0	0	0	0	0	0	0	0	0	0	0	0	0	0.001	7.14286e-05		0	0	0	0.002	0	0	0	0	0	0	0	0	0	0	0.000142857		0	0	0	0	0	0	0	0	0	0	0.001	0	0	0	7.14286e-05		Symbiobacterium
Synechococcus	0.021	0	0.007	0.001	0	0.003	0.004	0.004	0.006	0.005	0	0.019	0	0.001	0.00507143		0.001	0.002	0.003	0.025	0.007	0.005	0.016	0	0.044	0.018	0.015	0.021	0.009	0.002	0.012		0.009	0.04	0.003	0.002	0.003	0.007	0.005	0.019	0.003	0.016	0.001	0.003	0.006	0.023	0.01		Synechococcus
Syntrophobacter	0	0.004	0.174	0	0	0.007	0	0	0.028	0.027	0	0	0.006	0.076	0.023		0.018	0	0	0.05	0	0	0	0	0	0.053	0.602	0.436	0.024	0.091	0.091		0.056	0	0.011	0.005	0	0.107	0.439	0.023	0.032	0.135	0.124	0	0	0.065	0.0712143		Syntrophobacter
Syntrophobotulus	0	0	0	0	0	0	0	0	0	0	0	0	0	0	0		0	0	0	0	0	0	0	0	0	0	0	0	0	0	0		0	0	0	0	0	0	0.001	0.001	0	0	0	0	0	0	0.000142857		Syntrophobotulus
Syntrophomonas	0	0	0	0	0	0	0	0	0	0	0	0	0	0	0		0	0	0	0	0	0	0	0	0	0	0	0.001	0	0	7.14286e-05		0	0	0	0.001	0	0.001	0	0	0.001	0	0	0	0	0	0.000214286		Syntrophomonas
Syntrophothermus	0.001	0.001	0.003	0.001	0.001	0.002	0	0	0	0.005	0.006	0.001	0.001	0.004	0.00185714		0.003	0	0	0	0.001	0.004	0	0	0	0.002	0.018	0.003	0	0.001	0.00228571		0	0	0	0.007	0	0.001	0.003	0.001	0.001	0	0.011	0	0	0.001	0.00178571		Syntrophothermus
Syntrophus	0	0	0	0	0	0	0	0	0	0	0	0	0	0	0		0	0	0	0	0	0.004	0	0	0.001	0	0	0	0	0	0.000357143		0.001	0	0	0	0	0	0.001	0.001	0.001	0	0	0	0	0	0.000285714		Syntrophus
Tannerella	0.001	0.004	0	0.001	0.013	0	0.001	0.055	0.004	0.006	0	0	0.001	0.01	0.00685714		0.009	0	0.001	0	0.003	0	0.001	0	0.002	0.001	0.001	0	0.001	0.001	0.00142857		0	0	0	0.003	0.002	0	0	0.008	0.007	0.001	0	0	0.004	0.001	0.00185714		Tannerella
Tateyamaria	0	0	0	0	0.001	0	0	0	0	0	0	0	0	0	7.14286e-05		0	0	0	0	0	0	0	0	0	0	0	0	0	0	0		0.005	0	0	0	0	0	0	0	0	0	0	0	0	0	0.000357143		Tateyamaria
Tatumella	0	0.002	0.001	0.001	0	0.001	0	0	0	0	0.001	0	0.004	0.001	0.000785714		0	0	0	0.003	0.001	0	0	0.002	0.001	0	0	0	0	0.001	0.000571429		0.003	0	0	0.003	0	0	0	0.001	0.003	0.001	0	0	0	0	0.000785714		Tatumella
Taylorella	0	0.005	0	0	0	0	0	0	0	0.001	0	0	0	0	0.000428571		0	0	0	0	0	0	0	0	0	0.006	0	0	0	0	0.000428571		0.001	0	0	0	0	0	0	0	0	0	0	0	0	0	7.14286e-05		Taylorella
Tenacibaculum	0	0	0	0	0.001	0	0	0.001	0.004	0	0	0	0	0	0.000428571		0	0.002	0	0	0.005	0.002	0	0	0	0.007	0.001	0.002	0.004	0	0.00164286		0.004	0	0	0.002	0	0	0.001	0	0.019	0	0.002	0	0	0	0.002		Tenacibaculum
Terribacillus	0	0	0	0	0	0	0	0	0	0	0	0	0	0	0		0	0	0	0.001	0	0	0	0	0	0	0	0	0	0.001	0.000142857		0	0	0	0	0	0	0.001	0	0	0	0	0	0	0	7.14286e-05		Terribacillus
Terriglobus	0.008	0.001	0	0.002	0	0	0.012	0.007	0.004	0.005	0	0	0	0.001	0.00285714		0.006	0.007	0	0.007	0.002	0.002	0	0.006	0.003	0.001	0.002	0	0.003	0.001	0.00285714		0	0.001	0.005	0	0	0.003	0.004	0.004	0	0	0	0.001	0.011	0	0.00207143		Terriglobus
Tessaracoccus	0	0	0	0	0	0	0.002	0	0.002	0.002	0	0	0	0	0.000428571		0	0	0	0	0	0	0	0	0	0.006	0	0.002	0	0	0.000571429		0	0.001	0.002	0.001	0	0.003	0	0.001	0	0	0	0	0.003	0.002	0.000928571		Tessaracoccus
Thalassolituus	0.016	0.011	0.001	0	0.006	0	0.001	0	0.002	0.001	0.011	0.001	0.005	0.001	0.004		0.012	0.01	0.022	0.063	0.035	0.005	0.005	0.003	0	0.001	0.005	0.011	0.001	0.017	0.0135714		0.032	0.004	0.01	0.005	0.001	0.004	0.006	0.002	0.017	0	0.004	0.001	0.001	0.008	0.00678571		Thalassolituus
Thalassospira	0	0	0	0	0	0	0	0	0	0	0	0	0	0	0		0	0	0	0	0	0	0	0	0	0	0	0	0	0	0		0	0	0	0	0	0	0	0.001	0.002	0	0	0	0	0.001	0.000285714		Thalassospira
Thalassotalea	0	0.001	0	0	0	0	0	0	0	0.001	0	0	0	0	0.000142857		0	0	0	0.001	0	0	0	0	0	0.002	0	0.001	0	0.001	0.000357143		0	0	0	0.004	0	0.003	0	0.001	0	0	0.001	0	0.001	0.002	0.000857143		Thalassotalea
Thermacetogenium	0.013	0.006	0	0.001	0	0	0.007	0.007	0.002	0.007	0.014	0.003	0	0.022	0.00585714		0.014	0.005	0	0.006	0	0.006	0	0.004	0.001	0.011	0	0.009	0	0	0.004		0.002	0	0.003	0	0.005	0.007	0.011	0.001	0	0	0.14	0.001	0	0.013	0.0130714		Thermacetogenium
Thermaerobacter	0	0	0	0	0	0	0	0	0	0	0.001	0	0	0	7.14286e-05		0	0	0	0	0	0	0	0	0	0	0	0	0	0	0		0	0	0	0	0	0	0	0	0	0	0	0	0	0	0		Thermaerobacter
Thermanaeromonas	0.001	0.001	0	0.001	0	0	0	0	0	0.001	0.003	0.001	0.003	0.001	0.000857143		0.001	0.001	0	0	0	0.001	0.002	0	0.001	0.002	0	0.001	0	0	0.000642857		0.001	0.001	0.001	0.008	0.001	0	0.001	0	0.008	0	0.003	0	0	0	0.00171429		Thermanaeromonas
Thermanaerovibrio	0	0	0	0	0	0	0	0	0	0	0	0	0	0	0		0	0	0	0.003	0	0.032	0	0	0	0.001	0	0	0.279	0	0.0225		0.001	0.001	0	0.001	0.001	0	0	0	0	0.001	0	0	0.006	0.001	0.000857143		Thermanaerovibrio
Thermincola	0	0	0	0	0	0	0	0	0	0	0	0	0	0	0		0	0	0	0	0	0	0	0	0	0	0	0	0	0	0		0	0.001	0	0	0	0	0	0	0	0	0	0	0	0	7.14286e-05		Thermincola
Thermoanaerobacter	0	0	0	0	0	0	0	0	0	0	0	0	0	0	0		0	0	0	0	0	0	0	0	0	0	0	0	0	0	0		0	0	0	0	0	0	0	0	0	0	0	0	0	0	0		Thermoanaerobacter
Thermobaculum	0	0	0	0	0	0	0	0.001	0	0	0	0	0	0	7.14286e-05		0	0	0	0	0	0	0	0	0	0	0	0	0	0	0		0	0	0	0	0	0	0	0	0	0	0	0	0	0	0		Thermobaculum
Thermobifida	0	0	0	0	0	0	0.002	0	0	0	0	0	0	0	0.000142857		0	0	0	0.021	0	0	0	0	0	0	0	0	0	0	0.0015		0.002	0	0	0	0	0	0	0.002	0	0	0	0	0.005	0	0.000642857		Thermobifida
Thermobispora	0.003	0	0.003	0.001	0.001	0.001	0.002	0	0.003	0.004	0.001	0.003	0.001	0.003	0.00185714		0.001	0.003	0	0.003	0.002	0.003	0.002	0	0.002	0.004	0.002	0	0.004	0.003	0.00207143		0.004	0	0.003	0.002	0.001	0.002	0.003	0.004	0.002	0.001	0.002	0.003	0.003	0.002	0.00228571		Thermobispora
Thermoclostridium	0	0	0	0	0	0	0	0	0	0	0	0	0	0.001	7.14286e-05		0	0	0	0	0	0	0	0	0	0	0	0	0	0	0		0	0	0	0	0	0	0	0	0	0.001	0	0	0	0	7.14286e-05		Thermoclostridium
Thermococcus	0	0	0	0	0	0	0	0	0	0	0	0	0	0	0		0	0	0	0	0	0	0	0	0	0	0	0	0	0.001	7.14286e-05		0	0	0	0	0	0	0	0	0	0	0	0	0	0	0		Thermococcus
Thermocrinis	0	0	0	0	0	0	0	0	0	0	0	0	0	0	0		0	0	0	0	0	0	0	0	0	0	0	0	0	0	0		0	0	0	0	0	0	0	0	0	0.002	0	0	0	0	0.000142857		Thermocrinis
Thermodesulfatator	0.002	0.007	0.016	0.001	0.004	0.004	0.001	0.002	0.006	0.003	0.007	0.003	0.004	0.006	0.00471429		0.008	0.001	0.002	0.003	0.002	0.01	0.001	0.001	0.001	0.006	0.011	0.014	0.006	0.001	0.00478571		0.005	0.007	0.001	0.004	0.004	0.008	0.008	0.002	0.002	0.012	0.034	0.003	0.003	0.007	0.00714286		Thermodesulfatator
Thermodesulfovibrio	0.001	0	0.002	0	0	0.002	0.002	0.001	0	0.001	0.001	0.001	0	0.001	0.000857143		0	0	0	0.001	0	0.003	0.001	0.001	0.003	0.003	0.001	0.001	0.004	0.001	0.00135714		0.001	0.001	0.001	0	0.005	0.003	0.001	0.002	0.002	0.001	0.001	0.005	0	0	0.00164286		Thermodesulfovibrio
Thermogutta	0	0	0	0	0	0	0	0	0	0	0	0	0	0	0		0	0	0	0	0	0	0	0	0	0	0	0	0	0	0		0	0	0	0	0	0	0	0	0.001	0	0	0	0	0	7.14286e-05		Thermogutta
Thermomicrobium	0	0	0.001	0	0	0	0	0	0	0	0	0.001	0	0	0.000142857		0.001	0	0	0.001	0	0.001	0	0	0.001	0	0	0.001	0	0	0.000357143		0.001	0	0.001	0	0.001	0.001	0	0	0	0.001	0	0	0.001	0	0.000428571		Thermomicrobium
Thermomonospora	0	0	0	0.001	0	0	0	0	0	0	0	0	0	0	7.14286e-05		0	0	0	0	0	0	0	0	0	0	0	0	0	0	0		0	0	0	0	0	0	0	0	0	0	0	0	0	0	0		Thermomonospora
Thermosediminibacter	0	0.001	0.003	0	0	0	0	0	0	0.001	0	0.001	0	0	0.000428571		0	0.001	0	0	0	0.003	0.001	0	0.001	0.003	0.001	0.001	0.001	0.001	0.000928571		0.001	0	0	0	0.007	0.001	0.002	0.001	0.002	0.005	0.001	0.003	0	0.001	0.00171429		Thermosediminibacter
Thermosipho	0	0	0	0	0	0	0	0	0	0	0	0	0	0	0		0	0	0.001	0	0	0	0	0	0	0	0	0	0	0	7.14286e-05		0	0	0	0	0	0	0	0	0	0	0	0	0	0	0		Thermosipho
Thermotoga	0	0	0	0	0	0	0	0	0	0	0	0	0	0.001	7.14286e-05		0	0	0	0	0	0	0	0	0	0	0	0	0	0	0		0	0	0	0	0	0	0	0	0	0	0	0	0	0	0		Thermotoga
Thermovibrio	0.001	0	0.001	0	0.001	0	0	0	0	0.001	0	0.002	0	0	0.000428571		0.001	0	0	0	0	0	0	0	0	0.002	0	0	0.001	0.001	0.000357143		0	0.001	0	0	0	0.001	0	0	0	0	0.001	0	0.001	0	0.000285714		Thermovibrio
Thermovirga	0	0	0	0	0	0	0	0	0	0	0	0	0	0.001	7.14286e-05		0	0	0	0	0	0	0	0	0	0	0	0	0	0	0		0	0	0	0	0	0	0	0	0	0	0	0	0	0	0		Thermovirga
Thermus	0	0	0.003	0	0	0	0	0	0	0	0.001	0	0	0	0.000285714		0	0.007	0	0	0	0.001	0	0	0	0	0.007	0.008	0.002	0.001	0.00185714		0	0	0	0	0	0	0	0.005	0	0	0	0	0.001	0	0.000428571		Thermus
Thioalkalivibrio	0	0	0.003	0	0	0	0	0	0	0	0.001	0	0	0	0.000285714		0.001	0	0.002	0.001	0.003	0	0	0	0	0	0	0	0	0.001	0.000571429		0.001	0	0	0	0	0	0	0	0.002	0	0	0.001	0	0	0.000285714		Thioalkalivibrio
Thiocystis	0	0	0	0	0	0	0	0	0	0	0	0	0	0	0		0	0	0	0	0	0	0	0	0	0	0	0	0	0	0		0	0	0	0	0	0	0	0	0	0	0	0	0	0	0		Thiocystis
Thioflavicoccus	0.027	0.018	0.008	0.002	0.008	0.001	0.007	0	0.001	0.002	0.062	0	0.01	0.003	0.0106429		0.027	0.002	0.076	0.002	0.077	0.005	0.003	0.002	0	0.004	0.018	0.02	0	0.021	0.0183571		0.002	0.001	0	0.015	0.002	0.006	0.006	0	0.012	0.001	0.001	0	0.01	0.023	0.00564286		Thioflavicoccus
Thiohalobacter	0	0.001	0	0	0.001	0.001	0	0	0	0	0	0.001	0	0	0.000285714		0	0	0	0	0	0	0	0	0	0.001	0	0	0.003	0	0.000285714		0	0	0	0	0.001	0	0.001	0.001	0	0	0	0	0.001	0	0.000285714		Thiohalobacter
Thiolapillus	0	0	0	0	0	0	0	0	0	0	0	0	0	0	0		0	0	0	0	0	0	0	0	0	0	0	0	0	0	0		0.001	0.001	0.001	0	0	0	0	0	0	0	0.001	0	0	0	0.000285714		Thiolapillus
Thiomicrospira	0	0	0	0	0	0	0	0	0	0	0	0	0	0	0		0.001	0	0	0.008	0	0	0	0	0	0	0	0	0	0.002	0.000785714		0.005	0	0	0	0	0	0	0	0	0	0	0	0	0	0.000357143		Thiomicrospira
Thiomonas	0.008	0	0.005	0	0	0	0.026	0	0	0.022	0.014	0.002	0	0.013	0.00642857		0.004	0	0	0.029	0.013	0.042	0	0.009	0.382	0.004	0	0.005	0.006	0.019	0.0366429		0.014	0	0.006	0.006	0	0.063	0.011	0.008	0.016	0.004	0	0.004	0	0	0.00942857		Thiomonas
Tistrella	0	0	0	0	0	0	0.001	0	0	0.002	0	0	0	0	0.000214286		0	0	0	0	0	0	0	0	0	0	0	0.001	0	0	7.14286e-05		0	0	0	0	0	0	0	0.002	0	0	0	0	0	0	0.000142857		Tistrella
Tolumonas	0	0.001	0	0	0	0	0	0	0	0	0.001	0	0	0	0.000142857		0	0	0	0	0	0	0	0	0	0	0	0	0	0	0		0	0	0	0	0	0	0	0	0	0	0	0	0	0.002	0.000142857		Tolumonas
Treponema	0	0	0.001	0	0	0	0.001	0	0.001	0	0	0.001	0	0.001	0.000357143		0	0	0	0	0	0	0.002	0	0	0.001	0	0	0	0	0.000214286		0	0.001	0	0	0	0	0.001	0	0.001	0.001	0	0.002	0	0	0.000428571		Treponema
Trichormus	0	0	0	0	0	0	0	0	0	0	0	0	0	0	0		0	0	0	0	0	0	0	0	0	0	0	0	0	0.007	0.0005		0	0	0	0	0	0	0	0	0	0	0	0	0	0	0		Trichormus
Tropheryma	0	0	0	0	0	0.001	0.001	0.003	0	0.001	0	0.001	0.001	0.003	0.000785714		0	0	0	0	0	0	0.001	0.001	0	0.001	0.001	0.003	0.001	0.003	0.000785714		0.001	0.001	0.002	0.001	0.001	0.003	0.002	0	0	0.001	0.001	0.001	0	0.117	0.00935714		Tropheryma
Truepera	0	0	0	0	0	0	0	0	0	0	0.003	0	0	0.001	0.000285714		0	0.001	0.001	0	0.002	0	0	0	0	0	0	0	0	0	0.000285714		0	0	0	0	0	0	0	0.001	0	0	0	0	0	0.003	0.000285714		Truepera
Trueperella	0	0.001	0	0	0	0	0	0	0	0	0	0	0	0	7.14286e-05		0	0	0	0	0	0	0	0	0	0	0.001	0.001	0	0.001	0.000214286		0.001	0.001	0	0	0	0	0	0	0	0	0	0	0	0	0.000142857		Trueperella
Tumebacillus	0	0	0	0	0	0	0	0	0	0	0	0	0	0	0		0	0	0	0	0	0.001	0	0.001	0	0	0	0	0	0	0.000142857		0	0	0	0	0	0.001	0	0	0	0	0	0	0	0	7.14286e-05		Tumebacillus
Turicibacter	0.016	0.001	0.103	0.107	0.01	0.177	0.375	0.007	0.333	0.036	0.078	0.007	0.025	0.103	0.0984286		0.04	0	0.005	0.163	0.007	0.122	0.007	0.066	0.439	0.04	0.106	0.267	2.153	0.027	0.245857		0.082	0.777	0.051	0.017	0.024	0.987	0.116	0.035	0.002	0.691	0.281	0.011	0.057	0.402	0.252357		Turicibacter
Turneriella	0	0	0	0	0	0	0	0	0	0	0	0.001	0	0	7.14286e-05		0	0	0	0	0	0	0	0	0	0	0	0.001	0	0	7.14286e-05		0	0	0	0	0	0	0	0	0	0	0	0	0	0	0		Turneriella
Ureaplasma	0.001	0	0	0	0	0	0	0	0	0.001	0	0	0	0	0.000142857		0	0	0	0	0	0	0	0.001	0	0.001	0	0	0	0	0.000142857		0	0.001	0	0	0.001	0	0	0	0	0.001	0	0	0	0	0.000214286		Ureaplasma
Vagococcus	0	0	0	0	0	0	0	0	0	0	0	0	0.001	0.002	0.000214286		0	0.001	0.001	0	0	0	0	0	0	0	0	0	0	0.002	0.000285714		0	0	0	0	0	0	0	0	0	0	0	0	0	0	0		Vagococcus
Variibacter	0	0	0	0	0	0	0.001	0	0	0	0	0	0	0	7.14286e-05		0	0.001	0	0	0	0	0	0	0	0.001	0.003	0	0.006	0	0.000785714		0.011	0.004	0	0.001	0	0	0	0	0	0	0	0	0.003	0	0.00135714		Variibacter
Variovorax	0	0	0	0	0	0	0	0	0	0	0	0	0	0	0		0	0	0	0	0	0.019	0	0	0	0	0	0	0	0	0.00135714		0	0	0	0	0	0	0	0	0	0	0	0	0	0	0		Variovorax
Veillonella	3.517	0.165	0.566	0.093	0.102	1.143	0.01	0.034	0.115	0.591	2.696	0.104	0.97	0.032	0.724143		7.107	0.004	0.002	0.005	0.171	0.814	0.004	0.032	0.248	0.548	6.671	1.165	0.054	0.662	1.24907		0.031	0.102	0.025	1.406	0.184	0.09	0.743	0.044	0.06	0.025	0.797	0.062	0.022	0.194	0.270357		Veillonella
Verminephrobacter	0	0	0.002	0	0	0	0	0	0	0	0	0	0	0.004	0.000428571		0	0	0.051	0.15	0	0	0	0	0	0.006	0	0	0	0.015	0.0158571		0.116	0.009	0	0	0	0	0	0	0.024	0	0	0	0	0	0.0106429		Verminephrobacter
Verrucomicrobium	0	0	0	0	0	0	0	0	0	0	0	0.001	0	0.001	0.000142857		0	0.001	0	0.001	0	0.015	0	0	0.001	0.001	0	0	0.001	0	0.00142857		0	0	0	0	0	0.001	0	0	0	0.001	0	0	0	0	0.000142857		Verrucomicrobium
Vibrio	0.019	0.012	0	0	0.008	0.002	0.002	0	0	0.001	0.025	0	0.006	0.003	0.00557143		0.012	0.004	0.03	0.005	0.041	0.001	0	0.001	0	0	0.006	0.017	0.002	0.01	0.00921429		0.002	0.002	0.001	0.008	0.001	0.004	0.003	0.002	0.009	0.001	0	0	0.001	0.015	0.0035		Vibrio
Virgibacillus	0	0	0	0	0	0	0	0	0	0	0	0	0	0	0		0	0	0	0	0	0	0	0.001	0	0	0	0	0	0	7.14286e-05		0.001	0.009	0	0.002	0.001	0	0	0	0	0	0	0	0	0	0.000928571		Virgibacillus
Vitreoscilla	0.006	0.002	0.003	0.001	0	0.001	0.002	0.002	0.002	0.002	0.004	0.001	0.001	0	0.00192857		0.001	0.001	0.005	0.009	0.003	0.001	0.002	0.002	0.001	0.277	0.004	0.007	0.001	0.009	0.0230714		0.006	0	0.001	0	0.001	0.001	0.003	0.001	0.004	0	0.001	0	0.003	0.004	0.00178571		Vitreoscilla
Vogesella	0	0	0	0	0	0	0	0	0	0	0	0.001	0	0	7.14286e-05		0	0	0	0	0.008	0	0.002	0	0	0	0	0	0	0	0.000714286		0	0	0	0	0	0	0	0	0	0	0	0	0	0	0		Vogesella
Vulgatibacter	0	0	0	0	0	0	0	0	0	0	0	0	0	0	0		0	0	0	0	0	0	0	0	0	0	0	0	0	0	0		0	0	0	0.001	0	0.001	0	0	0	0	0	0	0	0.001	0.000214286		Vulgatibacter
Waddlia	0	0	0	0	0.001	0	0	0	0	0	0	0	0	0	7.14286e-05		0	0	0	0	0	0	0	0	0	0	0	0	0	0	0		0	0	0	0	0.001	0	0	0	0	0	0	0	0	0	7.14286e-05		Waddlia
Weeksella	0	0	0	0	0	0	0	0	0	0	0	0	0.002	0	0.000142857		0.006	0	0	0.028	0	0	0	0	0	0	0	0	0	0.024	0.00414286		0	0	0	0	0	0	0	0.006	0	0	0.002	0	0	0	0.000571429		Weeksella
Weissella	0	0.03	0	0.006	0.022	0.004	0.003	0	0.006	0	0	0	0.054	1.447	0.112286		0	0	0.033	0.006	0.014	1.598	0.004	0.623	0	0.229	0	0	0	0.683	0.227857		0	0.047	0	0.416	0	0.163	0	2.846	0.013	0.411	0.01	0	0.361	0	0.304786		Weissella
Wenzhouxiangella	0	0.002	0	0	0.001	0	0	0	0	0	0	0	0.001	0	0.000285714		0.001	0.002	0	0.001	0.001	0.001	0	0.001	0	0.004	0	0	0	0	0.000785714		0	0	0	0	0	0	0	0	0	0	0	0	0	0.001	7.14286e-05		Wenzhouxiangella
Wigglesworthia	0.001	0.001	0	0	0.001	0	0	0	0	0	0	0	0	0	0.000214286		0.001	0.001	0	0.004	0.002	0	0	0	0	0	0	0	0	0.001	0.000642857		0.001	0	0	0	0	0	0	0.001	0.002	0	0	0	0.001	0	0.000357143		Wigglesworthia
Winogradskyella	0	0	0	0	0	0	0	0	0	0	0	0	0	0	0		0	0	0	0	0	0	0	0	0	0	0	0	0	0	0		0	0	0	0	0	0	0.002	0	0	0	0	0	0	0	0.000142857		Winogradskyella
Woeseia	0	0	0	0	0	0	0	0.001	0	0	0	0	0	0	7.14286e-05		0.001	0	0	0.002	0.001	0	0	0	0	0.001	0	0	0	0	0.000357143		0.003	0	0	0	0	0	0	0	0	0	0	0	0	0	0.000214286		Woeseia
Wolbachia	0	0.001	0	0.002	0.001	0	0	0	0	0	0	0.005	0	0.004	0.000928571		0	0.001	0	0	0	0	0	0	0	0.004	0	0.003	0	0	0.000571429		0	0.004	0.001	0.002	0.019	0.006	0	0	0.002	0.007	0.003	0.021	0.003	0.002	0.005		Wolbachia
Wolinella	0	0	0	0	0	0.003	0	0	0	0	0	0	0	0.005	0.000571429		0.002	0	0	0	0	0	0	0	0	0.001	0.004	0	0	0	0.0005		0	0	0.003	0	0.005	0.004	0	0	0	0	0.002	0	0.003	0	0.00121429		Wolinella
Xanthobacter	0	0	0	0	0	0	0	0	0	0	0	0	0	0.006	0.000428571		0.014	0	0.009	0.222	0.013	0.052	0	0	0.002	0	0	0.002	0	0.024	0.0241429		0.178	0	0	0	0	0	0	0	0	0	0	0.001	0.01	0.006	0.0139286		Xanthobacter
Xanthomonas	0.03	0.012	0.557	0.008	0.002	0.021	0.005	0.005	0.006	0.005	0.012	0.003	0.014	0.045	0.0517857		0.083	0.01	0.005	2.256	0.02	0.131	0.002	0.002	0	1.409	0.002	0.003	0.009	0.768	0.335714		1.427	0.032	0.006	0.025	0.006	0.004	0.006	0.063	0	0.015	0.005	0	0.033	0.028	0.117857		Xanthomonas
Xenorhabdus	0.007	0.006	0.002	0.001	0.002	0.002	0.001	0.001	0	0	0.011	0.001	0.002	0	0.00257143		0.007	0.008	0.011	0.002	0.021	0.002	0	0.001	0	0.002	0.004	0.009	0	0.006	0.00521429		0.002	0	0.001	0.002	0	0.004	0	0.001	0.005	0	0	0	0.003	0.009	0.00192857		Xenorhabdus
Xylella	0	0	0	0	0	0	0	0	0	0	0	0	0	0.001	7.14286e-05		0	0	0	0.001	0	0	0	0	0	0	0	0	0	0	7.14286e-05		0	0	0	0	0	0	0	0	0	0	0	0	0	0	0		Xylella
Yersinia	0.619	0.208	0.184	0.075	0.218	0.074	0.101	0.012	0.016	0.026	0.861	0.061	0.173	0.036	0.190286		0.547	0.651	0.763	2.796	0.92	0.085	0.023	0.019	0.167	0.034	0.232	0.398	0.043	0.609	0.5205		0.395	0.07	0.009	0.414	0.015	0.114	0.232	0.006	0.296	0.03	0.013	0.02	0.355	0.6	0.1835		Yersinia
Zhongshania	0	0.001	0.001	0	0.001	0	0	0	0	0	0	0	0.001	0	0.000285714		0	0	0	0	0	0	0.001	0	0	0	0	0.001	0	0	0.000142857		0.001	0	0	0	0	0.001	0	0	0	0	0	0	0	0	0.000142857		Zhongshania
Zobellia	0	0	0	0	0	0	0	0	0	0	0	0	0	0	0		0	0	0	0	0	0	0	0	0	0	0	0	0	0	0		0	0	0	0	0	0	0	0	0	0	0	0	0	0	0		Zobellia
Zunongwangia	0	0	0	0	0	0	0	0	0	0	0	0	0	0	0		0	0	0	0	0	0	0	0	0	0	0	0	0	0	0		0	0	0	0	0	0	0	0	0	0	0	0	0	0	0		Zunongwangia
Zymobacter	0	0	0	0	0	0	0	0	0	0	0	0	0	0	0		0	0	0	0	0	0	0	0	0	0	0	0	0	0	0		0	0	0	0	0	0	0	0.004	0	0	0	0	0	0	0.000285714		Zymobacter
Zymomonas	0.001	0	0	0	0	0	0	0	0	0	0	0	0	0	7.14286e-05		0.001	0	0	0.008	0	0.001	0	0	0	0	0	0	0	0.004	0.001		0.006	0	0	0	0	0	0	0.001	0	0	0	0	0	0.001	0.000571429		Zymomonas
[truncated: 29 more columns]
