# Supplementary material for: Exploring the influence of age and diet on gut microbiota development in children during the first 5 years: a study from Yaoundé, Cameroon
Source: Front Microbiol. 2024 Dec 18;15:1512111. doi: 10.3389/fmicb.2024.1512111 (PMC11688346; doi:10.3389/fmicb.2024.1512111)
Supplement: Supplementary file 1 [file Supplementary_file_1.zip › Supplementary Table 5.XLSX]

## Sheet: Phylum
Table S4: Taxonomic communities at the level of phylum identified through Bracken indifferent age groups,(0-6, 7-12,13-24 and 25-60)
Taxanomic communities: Phylum (0-6)									Taxanomic communities: Phylum (7-12)									Taxanomic communities: Phylum (13-24)						Taxanomic communities: Phylum (25-60)
Plant	Average value		Dairy	Average value		Plant+Animal	Average value		Plant	Average value		Dairy	Average value		Plant+Animal	Average value		Plant	Average value		Plant+Animal	Average value		Plant	Average value		Plant+Animal	Average value
Actinobacteria	37.936		Firmicutes	52.7242		Actinobacteria	35.8807		Firmicutes	41.7421		Proteobacteria	39.6892		Firmicutes	67.6225		Firmicutes	43.4204		Firmicutes	60.734		Firmicutes	56.6115		Firmicutes	71.1948
Firmicutes	36.4993		Bacteroidetes	18.2855		Firmicutes	26.7147		Proteobacteria	30.6476		Firmicutes	28.9305		Proteobacteria	28.288		Proteobacteria	27.4567		Bacteroidetes	13.6956		Bacteroidetes	18.1193		Proteobacteria	10.0886
Proteobacteria	23.6273		Actinobacteria	10.645		Proteobacteria	24.8267		Verrucomicrobia	15.3619		Actinobacteria	14.8108		Actinobacteria	2.316		Actinobacteria	13.3676		Actinobacteria	8.83671		Proteobacteria	12.2097		Bacteroidetes	9.003
Bacteroidetes	1.555		Verrucomicrobia	10.2865		Bacteroidetes	12.148		Actinobacteria	6.50988		Verrucomicrobia	10.4125		Bacteroidetes	1.0145		Verrucomicrobia	7.899		Verrucomicrobia	7.88357		Actinobacteria	6.06817		Verrucomicrobia	4.2902
Verrucomicrobia	0.178333		Proteobacteria	7.77162		Candidatus Saccharibacteria	0.164		Bacteroidetes	5.00437		Bacteroidetes	5.80525		Chloroflexi	0.389		Bacteroidetes	7.01414		Proteobacteria	7.49171		Verrucomicrobia	5.27274		Actinobacteria	3.281
Deinococcus-Thermus	0.0563333		Chloroflexi	0.09925		Tenericutes	0.0553333		Deinococcus-Thermus	0.31975		Thermotogae	0.09575		Verrucomicrobia	0.1195		Thermotogae	0.24		Deinococcus-Thermus	0.643571		Fusobacteria	0.544391		Candidatus Saccharibacteria	1.5154
Thermotogae	0.0376667		Candidatus Saccharibacteria	0.057875		Chloroflexi	0.0483333		Chloroflexi	0.127375		Deinococcus-Thermus	0.07775		Deinococcus-Thermus	0.0585		Candidatus Saccharibacteria	0.237286		Chloroflexi	0.258857		Chloroflexi	0.446913		Chloroflexi	0.251
Tenericutes	0.0186667		Deinococcus-Thermus	0.051625		Verrucomicrobia	0.0413333		Candidatus Saccharibacteria	0.05425		Tenericutes	0.036		Thermotogae	0.0435		Chloroflexi	0.136857		Candidatus Saccharibacteria	0.203286		Thermotogae	0.280304		Deinococcus-Thermus	0.1358
Cyanobacteria	0.018		Thermotogae	0.038125		Deinococcus-Thermus	0.0273333		Thermotogae	0.0385		Chloroflexi	0.02725		Acidobacteria	0.0325		Tenericutes	0.0505714		Thermotogae	0.107		Deinococcus-Thermus	0.20713		Thermotogae	0.079
Acidobacteria	0.0156667		Cyanobacteria	0.0125		Acidobacteria	0.0156667		Synergistetes	0.038		Acidobacteria	0.0205		Tenericutes	0.031		Cyanobacteria	0.0445714		Tenericutes	0.0471429		Candidatus Saccharibacteria	0.0683913		Acidobacteria	0.0468
Chloroflexi	0.0153333		Tenericutes	0.012375		Cyanobacteria	0.0116667		Fusobacteria	0.0375		Candidatus Saccharibacteria	0.018		Candidatus Saccharibacteria	0.029		Deinococcus-Thermus	0.044		Acidobacteria	0.0301429		Acidobacteria	0.0460435		Cyanobacteria	0.037
Candidatus Saccharibacteria	0.0143333		Acidobacteria	0.007		Fusobacteria	0.00966667		Acidobacteria	0.033625		Fusobacteria	0.0175		Cyanobacteria	0.027		Fusobacteria	0.0325714		Cyanobacteria	0.0248571		Cyanobacteria	0.044913		Tenericutes	0.0256
Armatimonadetes	0.0133333		Thermodesulfobacteria	0.005375		Thermotogae	0.00866667		Cyanobacteria	0.024875		Armatimonadetes	0.0155		Thermodesulfobacteria	0.0125		Acidobacteria	0.0202857		Thermodesulfobacteria	0.00971429		Tenericutes	0.0434783		Synergistetes	0.0254
Fibrobacteres	0.007		Armatimonadetes	0.005125		Armatimonadetes	0.00633333		Euryarchaeota	0.02		Cyanobacteria	0.0155		Fusobacteria	0.0075		Armatimonadetes	0.0125714		Fusobacteria	0.00657143		Ignavibacteriae	0.0126087		Planctomycetes	0.0128
Fusobacteria	0.004		Fibrobacteres	0.004125		Spirochaetes	0.00566667		Tenericutes	0.018875		Synergistetes	0.011		Armatimonadetes	0.0065		Deferribacteres	0.00628571		Synergistetes	0.00657143		Synergistetes	0.0116957		Fusobacteria	0.0068
Planctomycetes	0.00366667		Fusobacteria	0.004125		Deferribacteres	0.00533333		Armatimonadetes	0.00975		Planctomycetes	0.00725		Ignavibacteriae	0.006		Ignavibacteriae	0.006		Armatimonadetes	0.00642857		Thermodesulfobacteria	0.00747826		Armatimonadetes	0.0058
Synergistetes	0.00333333		Chlamydiae	0.00275		Thermodesulfobacteria	0.00533333		Planctomycetes	0.004375		Nitrospirae	0.00625		Synergistetes	0.004		Spirochaetes	0.005		Chlorobi	0.00585714		Armatimonadetes	0.00704348		Nitrospirae	0.0054
Thermodesulfobacteria	0.00233333		Planctomycetes	0.002625		Fibrobacteres	0.00333333		Deferribacteres	0.003375		Thermodesulfobacteria	0.00525		Fibrobacteres	0.0035		Thermodesulfobacteria	0.00457143		Euryarchaeota	0.00485714		Planctomycetes	0.00604348		Fibrobacteres	0.0048
Spirochaetes	0.00133333		Ignavibacteriae	0.001875		Synergistetes	0.00333333		Fibrobacteres	0.003		Deferribacteres	0.00375		Chlorobi	0.003		Synergistetes	0.00414286		Fibrobacteres	0.004		Fibrobacteres	0.00326087		Thermodesulfobacteria	0.0042
Chlamydiae	0.001		Synergistetes	0.00175		Planctomycetes	0.003		Thermodesulfobacteria	0.002625		Fibrobacteres	0.00225		Chlamydiae	0.0025		Planctomycetes	0.004		Ignavibacteriae	0.00328571		Chlamydiae	0.00321739		Chlorobi	0.0034
Deferribacteres	0.001		Deferribacteres	0.001125		Nitrospirae	0.00266667		Nitrospirae	0.00225		Ignavibacteriae	0.002		Planctomycetes	0.0025		Fibrobacteres	0.00314286		Nitrospirae	0.00257143		Deferribacteres	0.00321739		Deferribacteres	0.002
Nitrospirae	0.001		Nitrospirae	0.000875		Chlorobi	0.00233333		Ignavibacteriae	0.001875		Chlorobi	0.001		Deferribacteres	0.002		Euryarchaeota	0.00228571		Chlamydiae	0.00185714		Elusimicrobia	0.00252174		Chlamydiae	0.002
Chlorobi	0.000666667		Spirochaetes	0.00075		Chlamydiae	0.00133333		Spirochaetes	0.00175		Spirochaetes	0.001		Euryarchaeota	0.0015		Chlamydiae	0.00157143		Planctomycetes	0.00171429		Nitrospirae	0.00226087		Aquificae	0.0018
Ignavibacteriae	0.000666667		Caldiserica	0.000625		Euryarchaeota	0.001		Chlamydiae	0.00125		Caldiserica	0.00075		Nitrospirae	0.001		Nitrospirae	0.00142857		Spirochaetes	0.00171429		Spirochaetes	0.00213043		Elusimicrobia	0.0012
Aquificae	0.000333333		Aquificae	0.0005		Aquificae	0.000333333		Elusimicrobia	0.001		Chlamydiae	0.00075		Spirochaetes	0.001		Elusimicrobia	0.00114286		Elusimicrobia	0.00128571		Chlorobi	0.00204348		Ignavibacteriae	0.0012
Balneolaeota	0		Chlorobi	0.0005		Balneolaeota	0.000333333		Lentisphaerae	0.000875		Elusimicrobia	0.0005		Caldiserica	0.0005		Chlorobi	0.001		Aquificae	0.00114286		Caldiserica	0.000652174		Spirochaetes	0.001
Caldiserica	0		Balneolaeota	0.000375		Elusimicrobia	0.000333333		Chlorobi	0.000625		Gemmatimonadetes	0.0005		Gemmatimonadetes	0.0005		Lentisphaerae	0.000857143		Deferribacteres	0.001		Euryarchaeota	0.000608696		Caldiserica	0.0008
Calditrichaeota	0		Elusimicrobia	0.000375		Gemmatimonadetes	0.000333333		Gemmatimonadetes	0.000625		Lentisphaerae	0.0005		Lentisphaerae	0.0005		Balneolaeota	0.000714286		Caldiserica	0.000714286		Aquificae	0.000565217		Euryarchaeota	0.0008
Candidatus Cloacimonetes	0		Euryarchaeota	0.00025		Ignavibacteriae	0.000333333		Aquificae	0.0005		Aquificae	0.00025					Aquificae	0.000428571		Gemmatimonadetes	0.000285714		Gemmatimonadetes	0.000434783		Gemmatimonadetes	0.0004
Candidatus Gracilibacteria	0		Gemmatimonadetes	0.00025		Uroviricota	0.000333333		Caldiserica	0.00025								Caldiserica	0.000285714		Lentisphaerae	0.000285714		Lentisphaerae	0.000391304		Balneolaeota	0.0002
Chrysiogenetes	0		Calditrichaeota	0.000125					Kiritimatiellaeota	0.00025								Candidatus Cloacimonetes	0.000142857		Phixviricota	0.000142857		Balneolaeota	0.00026087		Lentisphaerae	0.0002
Dictyoglomi	0		Candidatus Gracilibacteria	0.000125					Calditrichaeota	0.000125								Gemmatimonadetes	0.000142857					Calditrichaeota	8.69565e-05
Elusimicrobia	0		Kitrinoviricota	0.000125														Kiritimatiellaeota	0.000142857					Candidatus Cloacimonetes	4.34783e-05
Euryarchaeota	0		Lentisphaerae	0.000125																				Candidatus Gracilibacteria	4.34783e-05
Gemmatimonadetes	0																							Chrysiogenetes	4.34783e-05
Kiritimatiellaeota	0																							Dictyoglomi	4.34783e-05
Kitrinoviricota	0																							Kiritimatiellaeota	4.34783e-05
Lentisphaerae	0																							Peploviricota	4.34783e-05
Peploviricota	0																							Thaumarchaeota	4.34783e-05
Phixviricota	0
Thaumarchaeota	0
Uroviricota	0

## Sheet: Genus
Table S5: Taxonomic communities at the level of genera identified through Bracken in different age groups,(0-6, 7-12,13-24 and 25-60) with respective diet
Taxanomic communities: Genera (0-6)									Taxanomic communities:Genera (7-12)									Taxanomic communities:Genera (13-24)						Taxanomic communities: Genera (25-60)
Plant	Average value		Dairy	Average value		Plant+Animal	Average value		Plant	Average value		Dairy	Average value		Plant+Animal	Average value		Plant	Average value		Plant+Animal	Average value		Plant	Average value		Plant+Animal	Average value
Bifidobacterium	33.9913		Lactobacillus	20.5471		Providencia	20.9507		Akkermansia	15.3556		Providencia	29.345		Streptococcus	28.188		Bifidobacterium	11.0016		Faecalibacterium	25.4319		Faecalibacterium	14.7219		Faecalibacterium	22.7682
Providencia	18.895		Bacteroides	14.954		Bifidobacterium	18.5867		Faecalibacterium	11.9843		Bifidobacterium	11.1803		Providencia	19.5115		Providencia	9.72586		Bacteroides	10.206		Bacteroides	8.25004		Anaerobutyricum	14.0556
Lactobacillus	16.8963		Akkermansia	10.2791		Collinsella	16.5383		Providencia	11.661		Akkermansia	10.3915		Faecalibacterium	13.418		Akkermansia	7.889		Anaerobutyricum	8.45971		Anaerobutyricum	7.96826		Paenisporosarcina	9.002
Streptococcus	13.102		Bifidobacterium	9.02863		Bacteroides	8.404		Anaerobutyricum	8.4105		Streptococcus	4.6215		Anaerobutyricum	5.835		Anaerobutyricum	6.69986		Akkermansia	7.87514		Prevotella	6.32539		Klebsiella	7.2946
Collinsella	2.945		Faecalibacterium	8.39525		Lactobacillus	4.883		Bifidobacterium	5.22537		Lactobacillus	4.46725		Veillonella	3.918		Streptococcus	6.107		Bifidobacterium	6.624		Akkermansia	5.26783		Bacillus	4.6502
Escherichia	2.56		Anaerobutyricum	5.97987		Anaerobutyricum	4.83567		Stenotrophomonas	4.23262		Escherichia	3.78325		Lactobacillus	2.979		Faecalibacterium	4.51243		Streptococcus	6.40729		Monoglobus	5.02383		Bacteroides	4.332
Veillonella	1.499		Providencia	5.192		Streptococcus	3.26267		Lactobacillus	4.0055		Anaerobutyricum	3.769		Escherichia	2.8545		Comamonas	4.26057		Providencia	4.14614		Providencia	4.56174		Akkermansia	4.2866
Bacteroides	1.059		Streptococcus	2.8255		Escherichia	2.301		Streptococcus	3.745		Bacteroides	3.60375		Ruminococcus	2.449		Lactobacillus	4.08357		Lactobacillus	3.464		Bifidobacterium	4.51448		Prevotella	3.7242
Anaerobutyricum	1.00167		Pseudoclostridium	2.30813		Prevotella	2.19767		Massilistercora	2.818		Faecalibacterium	3.1815		Dialister	2.05		Bacteroides	3.81129		Ruminococcus	2.35114		Bacillus	4.02991		Ruminococcus	2.4042
Faecalibacterium	0.847667		Dialister	2.16925		Faecalibacterium	2.11167		Bacteroides	2.34825		Morganella	2.2405		Klebsiella	1.914		Paenisporosarcina	3.521		Bacillus	1.90486		Ruminococcus	2.97491		Solibacillus	2.385
Actinomyces	0.563667		Prevotella	2.12525		Novibacillus	1.956		Acinetobacter	2.114		Veillonella	2.024		Finegoldia	1.887		Stenotrophomonas	2.44357		Prevotella	1.90014		Streptococcus	2.9243		Collinsella	1.861
Salmonella	0.556		Ruminococcus	1.7185		Megasphaera	1.79733		Aeromonas	1.61088		Collinsella	1.83325		Haemophilus	1.457		Bacillus	2.40914		Monoglobus	1.72429		Lactobacillus	2.442		Streptococcus	1.7644
Massilistercora	0.534667		Bacillus	1.15575		Parabacteroides	1.45967		Escherichia	1.43825		Megasphaera	1.592		Clostridium	1.434		Ruminococcus	2.13186		Collinsella	1.67171		Roseburia	1.87622		Providencia	1.5266
Bacillus	0.392		Massilistercora	0.984125		Dialister	1.138		Prevotella	1.305		Prevotella	1.54125		Collinsella	0.9425		Clostridium	1.965		Roseburia	1.19257		Alistipes	1.60504		Lactobacillus	1.3438
Prevotella	0.351667		Monoglobus	0.962375		Veillonella	1.134		Monoglobus	1.10613		Novibacillus	0.9685		Bacillus	0.8995		Prevotella	1.81686		Clostridium	1.14329		Pseudoclostridium	1.42965		Dialister	1.3002
Yersinia	0.297667		Escherichia	0.93875		Clostridium	0.712		Collinsella	0.967875		Monoglobus	0.9095		Massilistercora	0.8255		Collinsella	1.71129		Massilistercora	0.908857		Massilistercora	1.2243		Massilistercora	1.2052
Novibacillus	0.286333		Collinsella	0.925375		Bacillus	0.679667		Pseudomonas	0.92725		Dialister	0.84925		Prevotella	0.793		Novibacillus	1.69057		Novibacillus	0.732571		Stenotrophomonas	1.21961		Monoglobus	1.1868
Megasphaera	0.279		Parabacteroides	0.73625		Massilistercora	0.504333		Bacillus	0.91575		Bacillus	0.74925		Acetoanaerobium	0.624		Lachnoclostridium	1.63229		Escherichia	0.700857		Lysinibacillus	1.19535		Finegoldia	0.9822
Dialister	0.23		Lachnoclostridium	0.704		Eggerthella	0.379667		Ruminococcus	0.87375		Actinomyces	0.709		Novibacillus	0.597		Megasphaera	1.47543		Pseudoclostridium	0.691714		Haemophilus	1.17265		Bifidobacterium	0.879
Monoglobus	0.225		Flavonifractor	0.598375		Ruminococcus	0.372333		Finegoldia	0.830375		Salmonella	0.667		Syntrophobacter	0.519		Escherichia	1.41786		Deinococcus	0.643429		Collinsella	1.1483		Planococcus	0.8302
Akkermansia	0.173		Finegoldia	0.338875		Salmonella	0.372333		Clostridioides	0.822		Yersinia	0.55075		Coriobacterium	0.4905		Delftia	1.203		Enterococcus	0.580714		Megasphaera	1.10709		Pseudoclostridium	0.7126
Morganella	0.156333		Veillonella	0.279875		Faecalibaculum	0.314		Enterobacter	0.774125		Clostridium	0.44075		Bifidobacterium	0.478		Solibacillus	1.07243		Dialister	0.563286		Clostridium	0.826348		Clostridium	0.5756
Enterococcus	0.139667		Salmonella	0.27775		Yersinia	0.301		Brevundimonas	0.679125		Weissella	0.403		Anaerolinea	0.386		Dialister	0.887857		Alistipes	0.504286		Veillonella	0.801261		Novibacillus	0.5152
Turicibacter	0.138667		Negativicoccus	0.276125		Lachnoclostridium	0.299		Paludibacter	0.638875		Massilistercora	0.3965		Lachnoclostridium	0.342		Aeromonas	0.848571		Veillonella	0.462714		Dialister	0.749348		Megasphaera	0.4122
Clostridium	0.119333		Novibacillus	0.257375		Enterococcus	0.170667		Dialister	0.609375		Atopobium	0.31725		Yersinia	0.315		Parabacteroides	0.671429		Megasphaera	0.45		Novibacillus	0.712609		Paludibacter	0.3718
Enterobacter	0.102		Listeria	0.24575		Staphylococcus	0.163333		Phenylobacterium	0.60775		Acinetobacter	0.316		Salmonella	0.3085		Salmonella	0.656571		Haemophilus	0.403286		Parabacteroides	0.700261		Acetoanaerobium	0.3642
Shigella	0.0956667		Megasphaera	0.22525		Monoglobus	0.160333		Lachnoclostridium	0.572625		Ruminococcus	0.313		Megasphaera	0.303		Massilistercora	0.607857		Acidaminococcus	0.323143		Faecalibaculum	0.610435		Lachnoclostridium	0.3576
Klebsiella	0.0936667		Eggerthella	0.225125		Turicibacter	0.149		Yersinia	0.55675		Stenotrophomonas	0.294		Monoglobus	0.2915		Pseudomonas	0.576857		Lachnoclostridium	0.303714		Escherichia	0.584957		Escherichia	0.303
Acinetobacter	0.0896667		Weissella	0.188625		Faecalitalea	0.123333		Xanthomonas	0.556375		Faecalibaculum	0.28125		Staphylococcus	0.193		Klebsiella	0.518857		Klebsiella	0.286571		Paludibacter	0.567087		Roseburia	0.2606
Ruminococcus	0.0886667		Acinetobacter	0.182375		Libanicoccus	0.112667		Comamonas	0.45275		Lachnoclostridium	0.27775		Turicibacter	0.1865		Enterobacter	0.479143		Parabacteroides	0.272		Flavonifractor	0.560391		Veillonella	0.2542
Staphylococcus	0.0886667		Clostridium	0.1765		Anaerostipes	0.103667		Beijerinckia	0.42		Alistipes	0.24775		Bacteroides	0.1705		Beijerinckia	0.469714		Odoribacter	0.247286		Fusobacterium	0.541043		Anaerolinea	0.2266
Olsenella	0.088		Staphylococcus	0.172125		Rickettsia	0.0966667		Klebsiella	0.385		Enterococcus	0.2465		Rothia	0.1465		Weissella	0.438429		Faecalibaculum	0.246571		Finegoldia	0.520652		Weissella	0.2236
Stenotrophomonas	0.0876667		Pediococcus	0.154125		Klebsiella	0.0963333		Turicibacter	0.3625		Eggerthella	0.22475		Blautia	0.138		Staphylococcus	0.436143		Anaerolinea	0.230571		Lachnoclostridium	0.482391		Anaerostipes	0.1942
Rothia	0.085		Enterococcus	0.1485		Selenomonas	0.0753333		Clostridium	0.356625		Flavonifractor	0.2245		Olsenella	0.1275		Monoglobus	0.384714		Barnesiella	0.221429		Klebsiella	0.445391		Parabacteroides	0.1922
Lachnoclostridium	0.0753333		Alistipes	0.1445		Shigella	0.0693333		Megasphaera	0.335		Staphylococcus	0.19525		Akkermansia	0.113		Acinetobacter	0.363857		Paludibacter	0.215286		Aeromonas	0.436217		Faecalibaculum	0.1914
Corynebacterium	0.0683333		Olsenella	0.142125		Roseburia	0.0606667		Faecalibaculum	0.32825		Faecalitalea	0.17125		Shigella	0.076		Turicibacter	0.333714		Anaerostipes	0.214857		Turicibacter	0.421174		Faecalitalea	0.1882
Flavonifractor	0.0613333		Actinomyces	0.129		Acinetobacter	0.0596667		Novibacillus	0.32025		Methyloversatilis	0.168		Roseburia	0.0715		Candidatus Symbiobacter	0.319143		Faecalitalea	0.189571		Anaerolinea	0.406478		Staphylococcus	0.1778
Faecalitalea	0.0583333		Anaerostipes	0.127625		Lactococcus	0.0586667		Deinococcus	0.31925		Klebsiella	0.13125		Neisseria	0.065		Roseburia	0.302857		Staphylococcus	0.179571		Acetoanaerobium	0.388913		Alistipes	0.1682
Deinococcus	0.0563333		Klebsiella	0.127125		Sodalis	0.0583333		Neorhizobium	0.317		Shigella	0.12975		Selenomonas	0.059		Acetoanaerobium	0.285429		Flavonifractor	0.177		Salmonella	0.359348		Flavonifractor	0.1568
Atopobium	0.05		Anaerococcus	0.11775		Butyrivibrio	0.0543333		Roseburia	0.3065		Coriobacterium	0.118		Enterococcus	0.058		Starkeya	0.279143		Eggerthella	0.172429		Anaerostipes	0.327913		Turicibacter	0.15
Sodalis	0.05		Roseburia	0.116625		Mycoplasma	0.0536667		Salmonella	0.30075		Pseudomonas	0.11425		Deinococcus	0.051		Haemophilus	0.252571		Weissella	0.171143		Paenibacillus	0.300391		Deinococcus	0.1352
Listeria	0.0406667		Faecalibaculum	0.11525		Olsenella	0.0533333		Faecalitalea	0.29025		Barnesiella	0.1095		Sodalis	0.0465		Faecalibaculum	0.246571		Turicibacter	0.171		Enterobacter	0.286522		Cellulosilyticum	0.1314
Pseudomonas	0.039		Yersinia	0.1085		Blautia	0.053		Alistipes	0.279625		Aeromonas	0.10825		Cellulosilyticum	0.0445		Mesotoga	0.239286		Oscillibacter	0.161857		Yersinia	0.278522		Oscillibacter	0.1314
Asticcacaulis	0.0383333		Paludibacter	0.105375		Cellulosilyticum	0.0496667		Anaerostipes	0.271625		Anaerostipes	0.1065		Mesotoga	0.0425		Paludibacter	0.237286		Yersinia	0.154143		Weissella	0.275435		Parvimonas	0.128
Mesotoga	0.0373333		Haemophilus	0.097125		Actinomyces	0.0436667		Starkeya	0.26875		Sphingomonas	0.10175		Halobacteroides	0.041		Alistipes	0.232714		Salmonella	0.146714		Mesotoga	0.273739		Oceanobacillus	0.1192
Alistipes	0.034		Lactococcus	0.093375		Erysipelothrix	0.0406667		Staphylococcus	0.21275		Libanicoccus	0.097		Clostridioides	0.0395		Xanthomonas	0.222857		Cellulosilyticum	0.132143		Pediococcus	0.250174		Anaerococcus	0.1162
Anaerostipes	0.034		Stenotrophomonas	0.09125		Pseudoclostridium	0.037		Enterococcus	0.2095		Mesotoga	0.09525		Pseudoclostridium	0.0385		Phenylobacterium	0.217857		Mesotoga	0.106143		Faecalitalea	0.247348		Enterococcus	0.106
Gardnerella	0.0336667		Oscillibacter	0.08925		Akkermansia	0.0363333		Haemophilus	0.204125		Enterobacter	0.0885		Parageobacillus	0.0335		Yersinia	0.212857		Acetoanaerobium	0.104		Syntrophobacter	0.242826		Lactococcus	0.1032
Halobacteroides	0.0336667		Xanthomonas	0.081625		Halobacteroides	0.036		Weissella	0.19725		Selenomonas	0.08575		Anaerococcus	0.033		Enterococcus	0.210286		Syntrophobacter	0.100429		Oscillibacter	0.23613		Actinomyces	0.0874
Rickettsia	0.0333333		Niastella	0.081125		Anaerolinea	0.0333333		Veillonella	0.194375		Sodalis	0.083		Pseudomonas	0.0325		Brevundimonas	0.205143		Methylorubrum	0.0998571		Pseudomonas	0.21913		Pelobacter	0.084
Desulfovibrio	0.032		Turicibacter	0.064375		Acidaminococcus	0.0323333		Acetoanaerobium	0.191625		Oscillibacter	0.082		Actinomyces	0.031		Anaerostipes	0.193429		Beijerinckia	0.0767143		Deinococcus	0.206478		Parageobacillus	0.0834
Roseburia	0.0316667		Anaerolinea	0.063625		Gemella	0.0293333		Phreatobacter	0.176125		Haemophilus	0.07775		Pantoea	0.0305		Olsenella	0.182		Stenotrophomonas	0.0741429		Cellulosilyticum	0.181913		Mesotoga	0.078
Pantoea	0.0296667		Beijerinckia	0.05625		Asticcacaulis	0.0283333		Bartonella	0.17575		Deinococcus	0.075		Gemella	0.03		Planococcus	0.174857		Actinomyces	0.0678571		Staphylococcus	0.165957		Rickettsia	0.0684
Finegoldia	0.0266667		Faecalitalea	0.054875		Pantoea	0.0266667		Achromobacter	0.1725		Asticcacaulis	0.07475		Candidatus Solibacter	0.029		Neorhizobium	0.174429		Atopobium	0.0592857		Acetobacter	0.161652		Salmonella	0.062
Oscillibacter	0.0266667		Deinococcus	0.051125		Deinococcus	0.026		Ralstonia	0.162125		Filimonas	0.07025		Paeniclostridium	0.0285		Asticcacaulis	0.147571		Pelobacter	0.0554286		Phenylobacterium	0.144478		Helicobacter	0.061
Cellulosilyticum	0.0253333		Cellulosilyticum	0.042375		Enterobacter	0.0216667		Azotobacter	0.157		Paenibacillus	0.0665		Mycoplasma	0.028		Achromobacter	0.147143		Desulfobulbus	0.054		Sphingobacterium	0.135478		Eggerthella	0.0594
Paludibacter	0.0233333		Asticcacaulis	0.042375		Streptomyces	0.0216667		Brucella	0.151		Corynebacterium	0.065		Asticcacaulis	0.023		Faecalitalea	0.144857		Selenomonas	0.0525714		Xanthomonas	0.133826		Odoribacter	0.0536
Libanicoccus	0.021		Sphingobacterium	0.038625		Thioflavicoccus	0.0216667		Desulfovibrio	0.137		Beijerinckia	0.06475		Fastidiosipila	0.0225		Lactococcus	0.132429		Halobacteroides	0.0522857		Barnesiella	0.12813		Schaalia	0.0536
Aeromonas	0.02		Libanicoccus	0.03775		Acetoanaerobium	0.02		Asticcacaulis	0.124625		Pantoea	0.06275		Acinetobacter	0.02		Bartonella	0.131286		Gemella	0.0488571		Acidaminococcus	0.121478		Libanicoccus	0.0524
Sphingobacterium	0.0196667		Mesotoga	0.036625		Atopobium	0.02		Oscillibacter	0.1215		Xanthomonas	0.061		Comamonas	0.02		Anaerolinea	0.119		Acinetobacter	0.0475714		Beijerinckia	0.105957		Clostridioides	0.0478
Weissella	0.019		Caldilinea	0.035125		Megamonas	0.0196667		Bosea	0.120125		Acetoanaerobium	0.05775		Rickettsia	0.0195		Bosea	0.115429		Olsenella	0.0417143		Lactococcus	0.104261		Haemophilus	0.0466
Porphyromonas	0.0186667		Enterobacter	0.032625		Coriobacterium	0.019		Flavonifractor	0.11825		Citrobacter	0.057		Geobacter	0.019		Phreatobacter	0.114714		Mycoplasma	0.0398571		Porphyromonas	0.0934783		Sporosarcina	0.0462
Comamonas	0.0183333		Syntrophobacter	0.032625		Gardnerella	0.0186667		Anaerolinea	0.112125		Olsenella	0.05325		Thioflavicoccus	0.019		Brucella	0.108571		Asticcacaulis	0.039		Brevundimonas	0.0910435		Methyloversatilis	0.046
Pseudoclostridium	0.018		Acetoanaerobium	0.032375		Syntrophobacter	0.0183333		Pseudoclostridium	0.112		Rickettsia	0.05225		Libanicoccus	0.0185		Selenomonas	0.0884286		Jonesia	0.0354286		Odoribacter	0.0805652		Candidatus Solibacter	0.0442
Barnesiella	0.0176667		Pseudodesulfovibrio	0.032		Corynebacterium	0.0173333		Ramlibacter	0.1045		Halobacteroides	0.0515		Synechococcus	0.018		Flavonifractor	0.0864286		Rickettsia	0.0352857		Clostridioides	0.0795652		Acinetobacter	0.0434
Xanthomonas	0.0163333		Halobacteroides	0.031125		Morganella	0.0173333		Elizabethkingia	0.10325		Cellulosilyticum	0.049		Lachnospira	0.017		Rickettsia	0.08		Comamonas	0.0335714		Olsenella	0.0762609		Desulfovibrio	0.0388
Candidatus Mikella	0.0156667		Shigella	0.029625		Oscillibacter	0.0173333		Echinicola	0.097625		Pseudoclostridium	0.049		Pelobacter	0.0165		Cellulosilyticum	0.0794286		Desulfotomaculum	0.0315714		Enterococcus	0.0736087		Barnesiella	0.0386
Thioflavicoccus	0.0146667		Pseudomonas	0.0275		Paraglaciecola	0.0166667		Liberibacter	0.09675		Leuconostoc	0.044		Lysinibacillus	0.0155		Veillonella	0.078		Libanicoccus	0.0311429		Eggerthella	0.0671739		Listeria	0.0378
Mycoplasma	0.0143333		Streptomyces	0.025625		Janthinobacterium	0.016		Eggerthella	0.09375		Pelobacter	0.043		Anaerostipes	0.014		Libanicoccus	0.075		Lactococcus	0.0295714		Filimonas	0.0576957		Coriobacterium	0.0326
Streptomyces	0.0136667		Delftia	0.025375		Pseudomonas	0.016		Hydrogenophaga	0.093625		Paracoccus	0.043		Rathayibacter	0.014		Barnesiella	0.0722857		Desulfocurvibacter	0.0285714		Parageobacillus	0.0535217		Adlercreutzia	0.031
Chthonomonas	0.013		Coriobacterium	0.023625		Comamonas	0.0156667		Parabacteroides	0.078375		Turicibacter	0.04225		Candidatus Mikella	0.0135		Ramlibacter	0.0691429		Enterobacter	0.0282857		Comamonas	0.0516087		Fastidiosipila	0.0296
Paraglaciecola	0.0126667		Pelobacter	0.023		Sphingomonas	0.0156667		Rhodovulum	0.07575		Paludibacter	0.04175		Morganella	0.013		Liberibacter	0.0642857		Caldilinea	0.0277143		Coriobacterium	0.0487826		Jonesia	0.0296
Buchnera	0.012		Sodalis	0.015875		Caldilinea	0.0146667		Burkholderia	0.061375		Porphyromonas	0.03875		Oscillibacter	0.013		Ralstonia	0.0632857		Geoalkalibacter	0.0267143		Alcaligenes	0.0483478		Sphingomonas	0.0288
Photobacterium	0.0116667		Clostridioides	0.0155		Planococcus	0.014		Thiomonas	0.056125		Lactococcus	0.03675		Pediococcus	0.013		Rhodovulum	0.063		Candidatus Solibacter	0.0262857		Gemella	0.0458261		Olsenella	0.0286
Thiomonas	0.0113333		Acidaminococcus	0.015125		Candidatus Mikella	0.0133333		Lactococcus	0.05425		Altererythrobacter	0.03675		Flavonifractor	0.0125		Oscillibacter	0.0594286		Sphingobacterium	0.0261429		Rickettsia	0.0439565		Blautia	0.0282
Geobacter	0.011		Jonesia	0.014625		Flavonifractor	0.0123333		Shigella	0.050875		Agromyces	0.034		Thermodesulfatator	0.0125		Burkholderia	0.0568571		Pseudomonas	0.0244286		Rhizobium	0.0432609		Rathayibacter	0.028
Janthinobacterium	0.011		Atopobium	0.014625		Photobacterium	0.012		Cellulosilyticum	0.04725		Lysobacter	0.034		Corynebacterium	0.0115		Rhizobium	0.0512857		Thermacetogenium	0.0224286		Candidatus Solibacter	0.0414348		Negativicoccus	0.0268
Pelobacter	0.011		Rickettsia	0.01425		Thiomonas	0.012		Gemella	0.045375		Mycoplasma	0.03375		Murdochiella	0.0115		Citrobacter	0.0511429		Shigella	0.0218571		Neorhizobium	0.040087		Yersinia	0.0256
Anaerolinea	0.0106667		Phenylobacterium	0.01275		Leuconostoc	0.0116667		Coriobacterium	0.039625		Roseburia	0.0335		Vibrio	0.0115		Eggerthella	0.0507143		Intestinimonas	0.0217143		Caldilinea	0.0390435		Synechococcus	0.0254
Megamonas	0.0106667		Helicobacter	0.011625		Pedobacter	0.011		Morganella	0.0395		Megamonas	0.03325		Paraglaciecola	0.011		Shigella	0.0487143		Janthinobacterium	0.0208571		Ralstonia	0.0366522		Comamonas	0.0248
Gemella	0.0103333		Corynebacterium	0.011375		Candidatus Solibacter	0.0106667		Vitreoscilla	0.03825		Acidaminococcus	0.033		Photobacterium	0.0105		Azotobacter	0.0484286		Clostridioides	0.0207143		Alkalihalobacillus	0.0360435		Paeniclostridium	0.0248
Jonesia	0.0103333		Desulfobulbus	0.011375		Aeromonas	0.0103333		Mesotoga	0.037625		Comamonas	0.0305		Jonesia	0.0105		Sinorhizobium	0.0482857		Chitinophaga	0.0198571		Asticcacaulis	0.0356522		Atopobium	0.0238
Haemophilus	0.01		Spirosoma	0.011125		Buchnera	0.00933333		Stappia	0.03725		Parvimonas	0.03025		Sphingobacterium	0.0105		Desulfocurvibacter	0.0477143		Rathayibacter	0.0195714		Desulfobulbus	0.0351739		Caldilinea	0.0238
Burkholderia	0.00966667		Barnesiella	0.01075		Pelobacter	0.00933333		Fusobacterium	0.0365		Candidatus Methylopumilus	0.02875		Syntrophothermus	0.0105		Pseudoclostridium	0.0477143		Dehalobacterium	0.0187143		Acinetobacter	0.035087		Gemella	0.0238
Hydrogenophaga	0.00966667		Pantoea	0.010625		Filimonas	0.009		Thermanaerovibrio	0.035375		Butyrivibrio	0.02775		Alistipes	0.01		Sphingobacterium	0.0472857		Blautia	0.0184286		Mycoplasma	0.0346957		Citrobacter	0.0226
Psychrobacter	0.00966667		Moorella	0.0105		Jonesia	0.009		Odoribacter	0.034625		Thioflavicoccus	0.02775		Buchnera	0.01		Corynebacterium	0.0447143		Schaalia	0.0184286		Neisseria	0.0346957		Streptomyces	0.0226
Acetoanaerobium	0.00966667		Tannerella	0.010375		Listeria	0.009		Sodalis	0.03425		Chryseobacterium	0.0265		Janthinobacterium	0.01		Mycoplasma	0.0447143		Listeria	0.0177143		Achromobacter	0.0336087		Porphyromonas	0.0224
Edwardsiella	0.00933333		Geobacter	0.00925		Caldanaerobacter	0.00866667		Legionella	0.033125		Sphingobacterium	0.02625		Helicobacter	0.0095		Jeotgalibacillus	0.0434286		Filimonas	0.017		Starkeya	0.0333043		Sphingobacterium	0.0206
Rhizobium	0.009		Schaalia	0.009		Paludibacter	0.00866667		Pelobacter	0.033		Parabacteroides	0.026		Caldanaerobacter	0.009		Deinococcus	0.0424286		Sodalis	0.0168571		Pelobacter	0.0325652		Asticcacaulis	0.02
Vibrio	0.009		Lachnospira	0.008875		Vibrio	0.00866667		Xanthobacter	0.032125		Clostridioides	0.02525		Desulfotomaculum	0.0085		Ochrobactrum	0.0422857		Candidatus Azobacteroides	0.0164286		Parvimonas	0.0321304		Acidaminococcus	0.0196
Serratia	0.00833333		Propionibacterium	0.00875		Clostridioides	0.00866667		Sinorhizobium	0.03025		Parageobacillus	0.02525		Aggregatibacter	0.008		Paenibacillus	0.042		Herbinix	0.0162857		Desulfocurvibacter	0.0318696		Filimonas	0.0196
Synechococcus	0.00833333		Selenomonas	0.00875		Fusobacterium	0.00866667		Barnesiella	0.03		Exiguobacterium	0.025		Thalassolituus	0.008		Syntrophobacter	0.042		Geobacter	0.0152857		Niastella	0.0314348		Lachnoanaerobaculum	0.0188
Agromyces	0.008		Megamonas	0.008375		Rothia	0.00866667		Verminephrobacter	0.02775		Janthinobacterium	0.023		Desulfatibacillum	0.0075		Hydrogenophaga	0.0407143		Sphingomonas	0.0151429		Actinomyces	0.031087		Thermanaerovibrio	0.0186
Acidaminococcus	0.00766667		Mycoplasma	0.008375		Serratia	0.00866667		Syntrophobacter	0.02725		Achromobacter	0.02275		Eikenella	0.0075		Pelobacter	0.0405714		Desulfovibrio	0.0135714		Pseudodesulfovibrio	0.0306957		Halobacteroides	0.018
Jannaschia	0.00733333		Comamonas	0.00825		Candidatus Azobacteroides	0.008		Rickettsia	0.027125		Christensenella	0.02225		Streptomyces	0.0075		Gemella	0.0402857		Streptomyces	0.0132857		Simonsiella	0.0297391		Mycoplasma	0.0178
Thalassolituus	0.00733333		Odoribacter	0.008125		Alistipes	0.00766667		Pantoea	0.026625		Candidatus Mikella	0.0215		Thermus	0.0075		Actinomyces	0.0384286		Xanthomonas	0.0128571		Echinicola	0.0287826		Echinicola	0.0174
Fibrobacter	0.007		Gemella	0.0075		Solibacillus	0.00766667		Candidatus Solibacter	0.025875		Paraglaciecola	0.02075		Dehalobacterium	0.007		Parvimonas	0.0384286		Helicobacter	0.0127143		Bartonella	0.0281304		Desulfobulbus	0.017
Ramlibacter	0.007		Anaerotignum	0.00725		Thermacetogenium	0.00766667		Listeria	0.025375		Photobacterium	0.02		Legionella	0.007		Parageobacillus	0.0378571		Corynebacterium	0.0127143		Anaerococcus	0.0266087		Desulfocurvibacter	0.017
Terriglobus	0.00666667		Janthinobacterium	0.007125		Xanthomonas	0.00766667		Filimonas	0.02525		Niveispirillum	0.02		Suicoccus	0.007		Coriobacterium	0.0344286		Aeromonas	0.012		Hydrogenophaga	0.0262609		Beijerinckia	0.0164
Thermacetogenium	0.00666667		Citrobacter	0.007125		Hydrogenophaga	0.007		Agrobacterium	0.02375		Proteus	0.01975		Acidaminococcus	0.007		Odoribacter	0.0321429		Parvimonas	0.012		Phreatobacter	0.0261304		Sutterella	0.0152
Candidatus Solibacter	0.00633333		Porphyromonas	0.007		Edwardsiella	0.007		Megamonas	0.02375		Xanthobacter	0.01975		Aeromonas	0.007		Pediococcus	0.0315714		Finegoldia	0.0118571		Selenomonas	0.026087		Dehalobacterium	0.015
Odoribacter	0.00633333		Petrimonas	0.00675		Maricaulis	0.007		Libanicoccus	0.0225		Rothia	0.01925		Enterobacter	0.007		Fusobacterium	0.0305714		Rothia	0.0117143		Brucella	0.0256957		Simonsiella	0.0136
Scytonema	0.00633333		Bosea	0.006625		Mesotoga	0.007		Candidatus Symbiobacter	0.020875		Streptomyces	0.01925		Chthonomonas	0.0065		Agrobacterium	0.0302857		Desulfallas	0.0115714		Jonesia	0.0256957		Stenotrophomonas	0.0132
Citrobacter	0.006		Echinicola	0.006125		Lachnospira	0.00666667		Pseudoxanthomonas	0.02		Edwardsiella	0.0185		Butyrivibrio	0.0065		Sodalis	0.0285714		Pantoea	0.0114286		Halobacteroides	0.0241739		Pseudomonas	0.0128
Parvimonas	0.006		Candidatus Mikella	0.006		Schaalia	0.00666667		Jonesia	0.019375		Gemella	0.01825		Desulfocurvibacter	0.0065		Propionibacterium	0.0284286		Thermodesulfatator	0.00971429		Ramlibacter	0.0238261		Gordonibacter	0.0122
Campylobacter	0.00533333		Filimonas	0.006		Slackia	0.00633333		Candidatus Puniceispirillum	0.01925		Pseudoxanthomonas	0.01775		Megamonas	0.0065		Acidaminococcus	0.0282857		Moorella	0.00928571		Geobacillus	0.0235652		Lysinibacillus	0.0122
Opitutus	0.00533333		Rathayibacter	0.006		Chthonomonas	0.00633333		Sutterella	0.018875		Odoribacter	0.01725		Pseudodesulfovibrio	0.0065		Clostridioides	0.028		Paeniclostridium	0.00914286		Libanicoccus	0.0234783		Leifsonia	0.011
Butyrivibrio	0.005		Ramlibacter	0.006		Stenotrophomonas	0.00633333		Moraxella	0.018125		Blautia	0.01675		Xenorhabdus	0.0065		Finegoldia	0.0274286		Megamonas	0.009		Shigella	0.0216957		Corynebacterium	0.0108
Caldanaerobacter	0.005		Rothia	0.00575		Arcticibacterium	0.00566667		Methanobrevibacter	0.018125		Cellvibrio	0.01675		Melioribacter	0.006		Stappia	0.0272857		Arcticibacterium	0.00828571		Synechococcus	0.0214783		Erysipelothrix	0.0106
Parabacteroides	0.005		Sedimenticola	0.005625		Burkholderia	0.00566667		Sphingomonas	0.01675		Buchnera	0.01625		Eggerthella	0.0055		Xanthobacter	0.0262857		Murdochiella	0.008		Chitinophaga	0.0213478		Lachnospira	0.0106
Mycobacterium	0.00466667		Paraglaciecola	0.005625		Finegoldia	0.00566667		Sedimenticola	0.016375		Fusobacterium	0.01625		Filifactor	0.0055		Legionella	0.0261429		Wolbachia	0.00785714		Anoxybacillus	0.0192174		Anoxybacillus	0.0102
Negativicoccus	0.00466667		Alkalihalobacillus	0.005625		Brachyspira	0.00533333		Limnohabitans	0.01625		Gardnerella	0.01575		Fusobacterium	0.0055		Halobacteroides	0.0244286		Lachnospira	0.00742857		Desulfovibrio	0.0190435		Nitrospirillum	0.0098
Beijerinckia	0.00466667		Heliobacterium	0.005625		Thermodesulfatator	0.00533333		Janthinobacterium	0.0155		Burkholderia	0.0155		Serratia	0.0055		Listeria	0.0242857		Citrobacter	0.00728571		Blautia	0.0183043		Shigella	0.0098
Eggerthella	0.00466667		Sphingomonas	0.0055		Opitutus	0.00466667		Synechococcus	0.014625		Simonsiella	0.0155		Vitreoscilla	0.0055		Blautia	0.0237143		Coriobacterium	0.00714286		Desulfotomaculum	0.0175217		Herbinix	0.0092
Plantactinospora	0.00466667		Thermodesulfatator	0.005375		Thalassolituus	0.00466667		Actinomyces	0.0145		Thalassolituus	0.0155		Atopobium	0.005		Candidatus Puniceispirillum	0.023		Kozakia	0.00714286		Pedobacter	0.0171304		Sedimenticola	0.0092
Proteus	0.00433333		Starkeya	0.00525		Deferribacter	0.00433333		Caldilinea	0.014375		Chthonomonas	0.015		Barnesiella	0.005		Streptomyces	0.0225714		Echinicola	0.007		Rothia	0.0171304		Xanthomonas	0.0088
Coriobacterium	0.00433333		Desulfotomaculum	0.005		Sphingobacterium	0.00433333		Olsenella	0.014125		Serratia	0.015		Edwardsiella	0.0045		Pantoea	0.0217143		Gardnerella	0.00671429		Sodalis	0.0163913		Thermogutta	0.0084
Caldilinea	0.004		Thioflavicoccus	0.005		Sphingopyxis	0.00433333		Thalassolituus	0.014		Thiomonas	0.01475		Opitutus	0.0045		Megamonas	0.0214286		Jeotgalibaca	0.00657143		Megamonas	0.0161304		Butyrivibrio	0.0082
Echinicola	0.004		Paenibacillus	0.005		Capnocytophaga	0.00433333		Rhizobium	0.013875		Anaerolinea	0.01475		Paenisporosarcina	0.0045		Verminephrobacter	0.0212857		Planococcus	0.00657143		Desulfallas	0.015		Filifactor	0.0072
Nocardia	0.004		Lachnoanaerobaculum	0.004875		Nitrospirillum	0.00433333		Simonsiella	0.013625		Candidatus Solibacter	0.01475		Faecalibaculum	0.0045		Alcaligenes	0.0207143		Bosea	0.00642857		Streptomyces	0.0146957		Rothia	0.0072
Sphingomonas	0.004		Thermacetogenium	0.004875		Austwickia	0.00433333		Corynebacterium	0.013625		Bosea	0.0145		Parabacteroides	0.0045		Rhodoplanes	0.0198571		Lysinibacillus	0.00642857		Lachnospira	0.0146522		Enterobacter	0.0072
Candidatus Aquiluna	0.00366667		Maricaulis	0.004875		Catenovulum	0.004		Thioflavicoccus	0.0135		Vibrio	0.0145		Thermacetogenium	0.0045		Tropheryma	0.0177143		Chthonomonas	0.00614286		Caldanaerobacter	0.0142609		Arcticibacterium	0.007
Erwinia	0.00366667		Chthonomonas	0.00475		Erwinia	0.004		Mycoplasma	0.013375		Phycicoccus	0.014		Aneurinibacillus	0.004		Rothia	0.0177143		Lachnoanaerobaculum	0.00614286		Azotobacter	0.0138261		Niastella	0.0068
Neisseria	0.00366667		Achromobacter	0.0045		Methyloversatilis	0.004		Neisseria	0.013375		Jonesia	0.0135		Erwinia	0.004		Caldanaerobacter	0.0175714		Planktothrix	0.006		Paeniclostridium	0.0136087		Pantoea	0.0068
Niastella	0.00366667		Bibersteinia	0.0045		Spiribacter	0.004		Halobacteroides	0.01225		Bartonella	0.0135		Erysipelothrix	0.004		Gordonibacter	0.0165714		Starkeya	0.006		Butyrivibrio	0.0133913		Sodalis	0.0066
Candidatus Blochmannia	0.00333333		Synechococcus	0.004375		Alcaligenes	0.00366667		Propionibacterium	0.012125		Lysinibacillus	0.01325		Faecalitalea	0.004		Caldilinea	0.0162857		Anaerotignum	0.006		Sphingomonas	0.012913		Geobacillus	0.0064
Catenovulum	0.00333333		Bartonella	0.00425		Chitinophaga	0.00366667		Photobacterium	0.01175		Agrobacterium	0.01325		Halomicronema	0.004		Lysinibacillus	0.0162857		Sutterella	0.006		Flavisolibacter	0.0128696		Christensenella	0.0062
Desulfotomaculum	0.00333333		Gardnerella	0.00425		Petrimonas	0.00366667		Streptomyces	0.01175		Ornithinimicrobium	0.013		Methyloversatilis	0.004		Jonesia	0.0155714		Chloroherpeton	0.00571429		Legionella	0.0126957		Intestinimonas	0.0062
Fusobacterium	0.00333333		Morganella	0.00425		Photorhabdus	0.00366667		Candidatus Gullanella	0.011375		Eubacterium	0.0125		Paenibacillus	0.004		Marinilactibacillus	0.0154286		Paraglaciecola	0.00571429		Helicobacter	0.0126522		Ralstonia	0.0062
Photorhabdus	0.00333333		Photobacterium	0.00425		Plantactinospora	0.00366667		Candidatus Mikella	0.01075		Rhizobacter	0.0125		Paludibacter	0.004		Rhodobaca	0.0154286		Rhodovulum	0.00571429		Burkholderia	0.0126087		Burkholderia	0.006
Spiribacter	0.00333333		Fibrobacter	0.004125		Synechococcus	0.00366667		Blautia	0.01075		Brevundimonas	0.01175		Catenovulum	0.0035		Thiomonas	0.0152857		Candidatus Gullanella	0.00542857		Collimonas	0.0123913		Desulfotomaculum	0.006
Xenorhabdus	0.00333333		Parvimonas	0.004125		Syntrophothermus	0.00366667		Methylobacterium	0.0105		Finegoldia	0.01125		Fibrobacter	0.0035		Morganella	0.015		Gordonibacter	0.00542857		Pantoea	0.012087		Haliangium	0.006
Pauljensenia	0.00333333		Chryseobacterium	0.004		Xenorhabdus	0.00366667		Pedobacter	0.01025		Caldanaerobacter	0.011		Glaciecola	0.0035		Synechococcus	0.0148571		Legionella	0.00542857		Rhodovulum	0.0120435		Murdochiella	0.0058
Aneurinibacillus	0.003		Herbinix	0.004		Fibrobacter	0.00333333		Aureimonas	0.01		Moraxella	0.011		Plantactinospora	0.0035		Christensenella	0.0147143		Christensenella	0.00528571		Bosea	0.012		Chthonomonas	0.0054
Chitinophaga	0.003		Coraliomargarita	0.003875		Chryseobacterium	0.00333333		Geobacter	0.009875		Starkeya	0.011		Sphingomonas	0.0035		Altererythrobacter	0.0142857		Propionibacterium	0.00528571		Melioribacter	0.0119565		Lawsonia	0.0054
Congregibacter	0.003		Arcticibacterium	0.003875		Methylorubrum	0.00333333		Chthonomonas	0.00975		Listeria	0.0105		Kangiella	0.003		Butyrivibrio	0.0141429		Lawsonia	0.00528571		Sporosarcina	0.0116522		Pauljensenia	0.0054
Propionibacterium	0.003		Agromyces	0.00375		Paenibacillus	0.00333333		Paenisporosarcina	0.00975		Caldilinea	0.00975		Lawsonella	0.003		Paucibacter	0.0135714		Petrimonas	0.00514286		Janthinobacterium	0.0115652		Thiomonas	0.0054
Sedimenticola	0.003		Chryseolinea	0.00375		Tannerella	0.00333333		Sphingobacterium	0.00975		Xenorhabdus	0.0095		Paraphotobacterium	0.003		Maricaulis	0.0132857		Synechococcus	0.00514286		Listeria	0.0112174		Anaerotignum	0.0052
Vitreoscilla	0.003		Flavobacterium	0.003625		Hahella	0.00333333		Lachnoanaerobaculum	0.0095		Rhodovulum	0.00925		Spiribacter	0.003		Pseudoxanthomonas	0.0128571		Bibersteinia	0.00514286		Corynebacterium	0.0106522		Candidatus Atelocyanobacterium	0.005
Slackia	0.003		Burkholderia	0.003625		Alkalihalobacillus	0.003		Paraglaciecola	0.009375		Pedobacter	0.009		Alkalihalobacillus	0.0025		Filimonas	0.0125714		Butyrivibrio	0.00514286		Dehalobacterium	0.0100435		Megamonas	0.005
Anaerotignum	0.00266667		Candidatus Aquiluna	0.0035		Auritidibacter	0.003		Helicobacter	0.009125		Maricaulis	0.009		Anaerotignum	0.0025		Chthonomonas	0.0124286		Thioflavicoccus	0.005		Paenisporosarcina	0.00891304		Syntrophobacter	0.005
Haliangium	0.00266667		Devosia	0.0035		Lachnoanaerobaculum	0.003		Massilia	0.009		Propionibacterium	0.009		Brucella	0.0025		Janthinobacterium	0.0122857		Achromobacter	0.00485714		Anaerotignum	0.00886957		Fibrobacter	0.0048
Moraxella	0.00266667		Fusobacterium	0.003375		Terriglobus	0.003		Kozakia	0.009		Rummeliibacillus	0.009		Caldilinea	0.0025		Sedimenticola	0.0121429		Coraliomargarita	0.00485714		Arcticibacterium	0.00886957		Bibersteinia	0.0046
Paenibacillus	0.00266667		Paenisporosarcina	0.00325		Devosia	0.003		Oleispira	0.008875		Rathayibacter	0.00875		Campylobacter	0.0025		Pedobacter	0.0114286		Methanosphaera	0.00485714		Liberibacter	0.0086087		Desulfofarcimen	0.0044
Pontibacter	0.00266667		Candidatus Solibacter	0.00325		Marinilactibacillus	0.003		Lawsonia	0.008625		Sphingopyxis	0.008		Chitinophaga	0.0025		Candidatus Solibacter	0.0111429		Burkholderia	0.00471429		Mannheimia	0.00852174		Achromobacter	0.0044
Alcaligenes	0.00233333		Dehalobacterium	0.00325		Aminomonas	0.00266667		Porphyromonas	0.008375		Thermanaerovibrio	0.008		Chloroherpeton	0.0025		Candidatus Mikella	0.0111429		Fusobacterium	0.00471429		Geobacter	0.00843478		Bartonella	0.0044
Alkalihalobacillus	0.00233333		Gemmobacter	0.00325		Anaerotignum	0.00266667		Desulfocurvibacter	0.008125		Geobacter	0.00775		Dickeya	0.0025		Thalassolituus	0.011		Hungateiclostridium	0.00471429		Geoalkalibacter	0.00830435		Halomonas	0.0042
Bosea	0.00233333		Candidatus Gullanella	0.003125		Collimonas	0.00266667		Mesorhizobium	0.00775		Miniimonas	0.00775		Maricaulis	0.0025		Massilia	0.0105714		Mahella	0.00471429		Rathayibacter	0.00817391		Paenibacillus	0.0042
Candidatus Gullanella	0.00233333		Marinilactibacillus	0.003125		Echinicola	0.00266667		Haliangium	0.007625		Photorhabdus	0.00775		Pragia	0.0025		Gardnerella	0.0105714		Rhizobium	0.00457143		Gordonibacter	0.00773913		Sandaracinus	0.0042
Candidatus Koribacter	0.00233333		Planococcus	0.003125		Halomicronema	0.00266667		Buchnera	0.0075		Ramlibacter	0.0075		Ralstonia	0.0025		Geobacter	0.0102857		Massilia	0.00442857		Atopobium	0.0076087		Thermodesulfatator	0.0042
Isosphaera	0.00233333		Vibrio	0.003125		Thermobispora	0.00266667		Desulfotomaculum	0.0075		Rhodobacter	0.0075		Thiomonas	0.0025		Alkalihalobacillus	0.0101429		Ralstonia	0.00442857		Thermodesulfatator	0.00747826		Agromyces	0.004
Lysinibacillus	0.00233333		Opitutus	0.003		Vitreoscilla	0.00266667		Rhodopseudomonas	0.00725		Echinicola	0.007		Xanthomonas	0.0025		Paracoccus	0.0101429		Paenibacillus	0.00414286		Lachnoanaerobaculum	0.00743478		Janthinobacterium	0.004
Thermodesulfatator	0.00233333		Planktothrix	0.003		Bibersteinia	0.00233333		Anaerotignum	0.007		Alkalihalobacillus	0.007		Acetomicrobium	0.002		Photobacterium	0.01		Candidatus Atelocyanobacterium	0.00414286		Candidatus Gullanella	0.00730435		Rhodoplanes	0.004
Brochothrix	0.002		Butyrivibrio	0.002875		Candidatus Gullanella	0.00233333		Congregibacter	0.00675		Coraliomargarita	0.007		Algoriphagus	0.002		Echinicola	0.00985714		Candidatus Mikella	0.004		Thermanaerovibrio	0.00708696		Dokdonella	0.004
Candidatus Fukatsuia	0.002		Desulfovibrio	0.002875		Chloroherpeton	0.00233333		Gardnerella	0.00675		Halomonas	0.00675		Anaeromyxobacter	0.002		Anaerotignum	0.00971429		Maricaulis	0.004		Sinorhizobium	0.00704348		Nitrospira	0.004
Clostridioides	0.002		Solibacillus	0.002875		Geobacter	0.00233333		Lachnospira	0.00675		Phenylobacterium	0.00675		Anoxybacillus	0.002		Niastella	0.00971429		Sedimenticola	0.004		Chthonomonas	0.00665217		Candidatus Aquiluna	0.0038
Hahella	0.002		Serratia	0.00275		Ralstonia	0.00233333		Weeksella	0.0065		Phreatobacter	0.00675		Austwickia	0.002		Buchnera	0.00928571		Fibrobacter	0.004		Bibersteinia	0.0066087		Entomoplasma	0.0038
Halomicronema	0.002		Desulfococcus	0.00275		Sandaracinus	0.00233333		Desulfallas	0.0065		Ralstonia	0.00675		Candidatus Gullanella	0.002		Exiguobacterium	0.00928571		Leuconostoc	0.00385714		Thiomonas	0.0066087		Maricaulis	0.0038
Paraphotobacterium	0.002		Halothermothrix	0.00275		Suicoccus	0.00233333		Alkalihalobacillus	0.006		Rhizobium	0.00675		Candidatus Methylopumilus	0.002		Moraxella	0.00871429		Morganella	0.00385714		Pseudoxanthomonas	0.0066087		Pedobacter	0.0038
Syntrophobacter	0.002		Arcanobacterium	0.002625		Agromyces	0.002		Vibrio	0.006		Kytococcus	0.0065		Ethanoligenens	0.002		Candidatus Gullanella	0.00857143		Aerococcus	0.00357143		Candidatus Aquiluna	0.00647826		Campylobacter	0.0036
Thermobispora	0.002		Ralstonia	0.002625		Candidatus Koribacter	0.002		Nitratireductor	0.00575		Aureimonas	0.0065		Geobacillus	0.002		Hyphomicrobium	0.00814286		Caldanaerobacter	0.00357143		Aneurinibacillus	0.00617391		Desulfallas	0.0036
Actinopolyspora	0.00166667		Plantactinospora	0.002625		Dehalobacterium	0.002		Lysinibacillus	0.005625		Catenovulum	0.00625		Hahella	0.002		Agromyces	0.008		Thiomonas	0.00357143		Adlercreutzia	0.00613043		Fusobacterium	0.0034
Aminobacterium	0.00166667		Thalassolituus	0.0025		Haliangium	0.002		Serratia	0.005625		Pseudarthrobacter	0.00625		Heliobacterium	0.002		Paraglaciecola	0.008		Erysipelothrix	0.00342857		Leuconostoc	0.00604348		Brucella	0.0032
Chania	0.00166667		Candidatus Azobacteroides	0.0025		Mannheimia	0.002		Rathayibacter	0.0055		Thermacetogenium	0.00625		Hydrogenophaga	0.002		Shewanella	0.008		Plantactinospora	0.00342857		Gardnerella	0.00595652		Chloroherpeton	0.0032
Helicobacter	0.00166667		Filifactor	0.0025		Nitrospira	0.002		Dehalobacterium	0.005375		Anaerococcus	0.00625		Lachnoanaerobaculum	0.002		Brachybacterium	0.00785714		Opitutus	0.00328571		Planktothrix	0.00595652		Desulfatibacillum	0.0032
Kosakonia	0.00166667		Moraxella	0.0025		Paraphotobacterium	0.002		Candidatus Aquiluna	0.00525		Candidatus Symbiobacter	0.006		Mycobacterium	0.002		Rhodopseudomonas	0.00771429		Chryseobacterium	0.00328571		Lawsonia	0.00578261		Erwinia	0.0032
Achromobacter	0.00133333		Thiomonas	0.0025		Weissella	0.002		Parvimonas	0.005125		Chitinophaga	0.006		Photorhabdus	0.002		Psychromicrobium	0.00728571		Halomicronema	0.00328571		Xanthobacter	0.00573913		Phenylobacterium	0.0032
Aerococcus	0.00133333		Jeotgalibaca	0.002375		Aneurinibacillus	0.00166667		Paracoccus	0.005		Erwinia	0.006		Planktothrix	0.002		Lachnospira	0.00728571		Acetomicrobium	0.00314286		Candidatus Atelocyanobacterium	0.00565217		Plantactinospora	0.0032
Brachybacterium	0.00133333		Legionella	0.002375		Chelativorans	0.00166667		Paucibacter	0.005		Legionella	0.006		Proteus	0.002		Schaalia	0.00714286		Agromyces	0.00314286		Paraglaciecola	0.00565217		Rhodopirellula	0.0032
Candidatus Babela	0.00133333		Buchnera	0.00225		Citrobacter	0.00166667		Atopobium	0.004875		Planktothrix	0.006		Spirosoma	0.002		Serratia	0.00714286		Aneurinibacillus	0.003		Sedimenticola	0.00556522		Suicoccus	0.0032
Cupriavidus	0.00133333		Erwinia	0.00225		Dickeya	0.00166667		Pararhodospirillum	0.004875		Devosia	0.00575		Streptobacillus	0.002		Chryseobacterium	0.00714286		Mageeibacillus	0.003		Moraxella	0.00556522		Thermobispora	0.0032
Desulfobulbus	0.00133333		Hydrogenophaga	0.00225		Haemophilus	0.00166667		Rothia	0.004625		Hydrogenophaga	0.00575		Tropheryma	0.002		Desulfobulbus	0.007		Photobacterium	0.003		Sandaracinus	0.00552174		Jonquetella	0.003
Filimonas	0.00133333		Aeromonas	0.002125		Helicobacter	0.00166667		Hirschia	0.0045		Nitrospirillum	0.00575		Wolinella	0.002		Riemerella	0.007		Candidatus Symbiobacter	0.003		Candidatus Cardinium	0.00543478		Slackia	0.003
Frankia	0.00133333		Caldanaerobacter	0.002		Herbinix	0.00166667		Herbinix	0.004375		Nitrospira	0.0055		Bibersteinia	0.0015		Candidatus Atelocyanobacterium	0.00685714		Moraxella	0.003		Candidatus Mikella	0.00530435		Propionibacterium	0.0028
Gallibacterium	0.00133333		Chania	0.002		Kangiella	0.00166667		Maricaulis	0.004375		Acetobacter	0.0055		Brochothrix	0.0015		Atopobium	0.00642857		Phreatobacter	0.003		Thioflavicoccus	0.00530435		Halomicronema	0.0028
Geobacillus	0.00133333		Gordonibacter	0.002		Kibdelosporangium	0.00166667		Allochromatium	0.00425		Caulobacter	0.0055		Burkholderia	0.0015		Chloracidobacterium	0.00628571		Syntrophothermus	0.003		Morganella	0.00526087		Streptobacillus	0.0028
Lachnospira	0.00133333		Oenococcus	0.002		Magnetospira	0.00166667		Chloracidobacterium	0.00425		Luteimonas	0.0055		Calditerrivibrio	0.0015		Erwinia	0.00628571		Bartonella	0.00285714		Rhodobacter	0.00526087		Thermacetogenium	0.0028
Lawsonella	0.00133333		Sandaracinus	0.002		Mycobacterium	0.00166667		Edwardsiella	0.00425		Thermodesulfatator	0.00525		Candidatus Fukatsuia	0.0015		Nitrospirillum	0.00628571		Limnohabitans	0.00285714		Candidatus Azobacteroides	0.00521739		Candidatus Gullanella	0.0028
Mannheimia	0.00133333		Xenorhabdus	0.001875		Brochothrix	0.00133333		Pseudodesulfovibrio	0.00425		Planctopirus	0.00525		Chloracidobacterium	0.0015		Thioflavicoccus	0.00628571		Melioribacter	0.00285714		Citrobacter	0.00521739		Chryseobacterium	0.0028
Methylobacterium	0.00133333		Edwardsiella	0.001875		Calothrix	0.00133333		Solibacillus	0.00425		Candidatus Gullanella	0.005		Chroococcidiopsis	0.0015		Chelativorans	0.00614286		Niastella	0.00285714		Christensenella	0.00521739		Mageeibacillus	0.0026
Methylorubrum	0.00133333		Aerococcus	0.001875		Chondromyces	0.00133333		Citrobacter	0.00425		Helicobacter	0.005		Dokdonella	0.0015		Celeribacter	0.006		Paenisporosarcina	0.00285714		Maricaulis	0.00508696		Hydrogenophaga	0.0026
Nostoc	0.00133333		Blautia	0.001875		Desulfotomaculum	0.00133333		Chryseobacterium	0.004125		Octadecabacter	0.005		Entomoplasma	0.0015		Cupriavidus	0.006		Candidatus Blochmannia	0.00257143		Agromyces	0.00504348		Kozakia	0.0026
Pragia	0.00133333		Mycobacterium	0.001875		Isosphaera	0.00133333		Bibersteinia	0.004		Sinorhizobium	0.005		Glaesserella	0.0015		Neisseria	0.006		Candidatus Phytoplasma	0.00257143		Pseudothermotoga	0.005		Nocardioides	0.0026
Rhodobacter	0.00133333		Rhodobacter	0.001875		Kosmotoga	0.00133333		Devosia	0.004		Opitutus	0.00475		Kosakonia	0.0015		Oleispira	0.00585714		Erwinia	0.00257143		Stappia	0.00495652		Tannerella	0.0026
Spiroplasma	0.00133333		Parageobacillus	0.00175		Mobiluncus	0.00133333		Gordonibacter	0.003875		Variovorax	0.00475		Mannheimia	0.0015		Kozakia	0.00571429		Parageobacillus	0.00257143		Tannerella	0.00473913		Selenomonas	0.0026
Starkeya	0.00133333		Austwickia	0.00175		Oceanicoccus	0.00133333		Mannheimia	0.003875		Oligella	0.0045		Massilia	0.0015		Nitratireductor	0.00557143		Thalassolituus	0.00257143		Candidatus Blochmannia	0.0046087		Aneurinibacillus	0.0024
Tatumella	0.00133333		Desulfurella	0.001625		Propionibacterium	0.00133333		Oenococcus	0.00375		Syntrophobacter	0.0045		Methanosphaera	0.0015		Melioribacter	0.00542857		Thermosediminibacter	0.00257143		Kozakia	0.0046087		Coraliomargarita	0.0024
Thermanaeromonas	0.00133333		Lawsonella	0.001625		Rathayibacter	0.00133333		Alcaligenes	0.00375		Niastella	0.00425		Moraxella	0.0015		Adlercreutzia	0.00542857		Hydrogenophaga	0.00257143		Verminephrobacter	0.0046087		Desulfurivibrio	0.0024
Acholeplasma	0.001		Lysinibacillus	0.001625		Sutterella	0.00133333		Erwinia	0.003625		Paucibacter	0.00425		Nocardioides	0.0015		Coraliomargarita	0.00528571		Sandaracinus	0.00257143		Acholeplasma	0.00452174		Magnetospira	0.0024
Aminomonas	0.001		Mahella	0.001625		Tenacibaculum	0.00133333		Erysipelothrix	0.003625		Pontibacter	0.00425		Pirellula	0.0015		Porphyromonas	0.00528571		Brochothrix	0.00242857		Propionibacterium	0.00452174		Oenococcus	0.0024
Arcanobacterium	0.001		Syntrophothermus	0.001625		Tessaracoccus	0.00133333		Neorickettsia	0.003625		Terriglobus	0.00425		Rhodovulum	0.0015		Brevibacterium	0.005		Buchnera	0.00242857		Congregibacter	0.00452174		Ornithinimicrobium	0.0022
Austwickia	0.001		Wolbachia	0.001625		Thermanaeromonas	0.00133333		Maritalea	0.003625		Anaerotignum	0.004		Scytonema	0.0015		Candidatus Blochmannia	0.005		Capnocytophaga	0.00242857		Marinilactibacillus	0.00434783		Thermosediminibacter	0.0022
Candidatus Cardinium	0.001		Massilia	0.001625		Achromobacter	0.001		Agromyces	0.003375		Candidatus Xiphinematobacter	0.004		Sedimenticola	0.0015		Oscillatoria	0.005		Neisseria	0.00242857		Aggregatibacter	0.00430435		Acetomicrobium	0.0022
Candidatus Phytoplasma	0.001		Dolichospermum	0.0015		Acidothermus	0.001		Coraliomargarita	0.003375		Paraphotobacterium	0.004		Sporosarcina	0.0015		Scytonema	0.005		Oenococcus	0.00242857		Petrimonas	0.00430435		Brevibacillus	0.0022
Candidatus Symbiobacter	0.001		Pedobacter	0.0015		Candidatus Aquiluna	0.001		Anderseniella	0.003375		Verrucomicrobium	0.004		Tenacibaculum	0.0015		Sphingomonas	0.005		Dokdonella	0.00228571		Photobacterium	0.00430435		Desulfobacterium	0.0022
Dehalobacterium	0.001		Thermobispora	0.0015		Candidatus Atelocyanobacterium	0.001		Desulfarculus	0.003375		Sedimenticola	0.00375		Variibacter	0.0015		Vibrio	0.005		Flavisolibacter	0.00228571		Thalassolituus	0.00430435		Petrimonas	0.0022
Glaciecola	0.001		Fermentimonas	0.001375		Candidatus Blochmannia	0.001		Desulfobulbus	0.003375		Plantactinospora	0.00375		Wolbachia	0.0015		Neorickettsia	0.00485714		Ramlibacter	0.00228571		Scytonema	0.00417391		Starkeya	0.0022
Kangiella	0.001		Alcaligenes	0.001375		Candidatus Fukatsuia	0.001		Magnetospira	0.003375		Synechococcus	0.00375		Actinobacillus	0.001		Edwardsiella	0.00471429		Terriglobus	0.00228571		Agrobacterium	0.00413043		Halothermothrix	0.002
Lachnoanaerobaculum	0.001		Brochothrix	0.001375		Candidatus Planktophila	0.001		Catenovulum	0.00325		Rhodococcus	0.0035		Aerococcus	0.001		Geobacillus	0.00457143		Arcanobacterium	0.00214286		Thermacetogenium	0.00408696		Hungateiclostridium	0.002
Lawsonia	0.001		Fastidiosipila	0.001375		Chania	0.001		Coxiella	0.00325		Steroidobacter	0.0035		Aeromicrobium	0.001		Haliangium	0.00457143		Filifactor	0.00214286		Mahella	0.00404348		Candidatus Blochmannia	0.002
Methylovulum	0.001		Flammeovirga	0.001375		Fastidiosipila	0.001		Butyrivibrio	0.003125		Haliangium	0.00325		Alcaligenes	0.001		Nocardioides	0.00457143		Thermobispora	0.00214286		Schaalia	0.00404348		Moraxella	0.002
Planctopirus	0.001		Kozakia	0.001375		Kosakonia	0.001		Chelativorans	0.003125		Lawsonella	0.00325		Allochromatium	0.001		Thermodesulfatator	0.00457143		Vibrio	0.002		Sutterella	0.00395652		Neisseria	0.002
Polynucleobacter	0.001		Parachlamydia	0.001375		Kytococcus	0.001		Hyphomicrobium	0.003125		Neisseria	0.00325		Aminobacterium	0.001		Erysipelothrix	0.00428571		Alkalihalobacillus	0.002		Haliangium	0.00391304		Serratia	0.002
Propionimicrobium	0.001		Sutterella	0.001375		Murdochiella	0.001		Lacrimispora	0.003		Desulfovibrio	0.00325		Candidatus Carsonella	0.001		Methylorubrum	0.00428571		Halomonas	0.002		Candidatus Amoebophilus	0.00391304		Virgibacillus	0.002
Pseudoxanthomonas	0.001		Terriglobus	0.001375		Nautilia	0.001		Oligella	0.003		Arcticibacterium	0.003		Candidatus Ishikawaella	0.001		Parasaccharibacter	0.00428571		Chondromyces	0.002		Murdochiella	0.00391304		Nocardia	0.002
Salimicrobium	0.001		Candidatus Fukatsuia	0.00125		Nostoc	0.001		Pediococcus	0.003		Bibersteinia	0.003		Candidatus Purcelliella	0.001		Plantactinospora	0.00414286		Austwickia	0.00185714		Herbinix	0.0036087		Alcaligenes	0.0018
Sandaracinus	0.001		Micavibrio	0.00125		Oligella	0.001		Fibrobacter	0.003		Candidatus Fukatsuia	0.003		Candidatus Symbiobacter	0.001		Catenovulum	0.004		Candidatus Cardinium	0.00185714		Vibrio	0.00352174		Alkalihalobacillus	0.0018
Tannerella	0.001		Photorhabdus	0.00125		Oscillatoria	0.001		Acidovorax	0.002875		Halomicronema	0.003		Capnocytophaga	0.001		Ezakiella	0.004		Catenovulum	0.00185714		Capnocytophaga	0.00343478		Chelativorans	0.0018
Thermodesulfovibrio	0.001		Vitreoscilla	0.00125		Porphyromonas	0.001		Celeribacter	0.002875		Herbinix	0.003		Chlamydia	0.001		Candidatus Aquiluna	0.00385714		Fastidiosipila	0.00185714		Moorella	0.00343478		Sphingopyxis	0.0018
Zymomonas	0.001		Geobacillus	0.00125		Pragia	0.001		Micavibrio	0.00275		Spirosoma	0.003		Chryseobacterium	0.001		Chania	0.00385714		Pediococcus	0.00185714		Parasaccharibacter	0.00343478		Spirosoma	0.0018
Acetomicrobium	0.000666667		Hahella	0.00125		Propionimicrobium	0.001		Thermacetogenium	0.00275		Tannerella	0.003		Cutibacterium	0.001		Desulfotomaculum	0.00385714		Suicoccus	0.00185714		Plantactinospora	0.0033913		Gloeothece	0.0018
Agrobacterium	0.000666667		Proteiniphilum	0.00125		Rhodopirellula	0.001		Xenorhabdus	0.00275		Austwickia	0.00275		Desulfallas	0.001		Flexistipes	0.00385714		Thermanaeromonas	0.00185714		Chondromyces	0.00334783		Leuconostoc	0.0018
Allochromatium	0.000666667		Rhizobium	0.00125		Sedimenticola	0.001		Azorhizobium	0.002625		Arcanobacterium	0.00275		Desulfovibrio	0.001		Halomicronema	0.00385714		Thermodesulfovibrio	0.00185714		Fibrobacter	0.00326087		Buchnera	0.0016
Allofrancisella	0.000666667		Nautilia	0.00125		Shewanella	0.001		Desulfatibacillum	0.002625		Desulfobulbus	0.00275		Draconibacterium	0.001		Lysobacter	0.00385714		Acholeplasma	0.00171429		Candidatus Symbiobacter	0.00317391		Calditerrivibrio	0.0016
Brucella	0.000666667		Candidatus Atelocyanobacterium	0.001125		Streptobacillus	0.001		Terriglobus	0.002625		Lachnoanaerobaculum	0.00275		Gallaecimonas	0.001		Lawsonia	0.00385714		Aggregatibacter	0.00171429		Enterocloster	0.00304348		Curtobacterium	0.0016
Candidatus Carsonella	0.000666667		Catenovulum	0.001125		Truepera	0.001		Thermobifida	0.002625		Mesorhizobium	0.00275		Gallibacterium	0.001		Erythrobacter	0.00371429		Haliangium	0.00171429		Fastidiosipila	0.00304348		Morganella	0.0016
Candidatus Ishikawaella	0.000666667		Desulfocurvibacter	0.001125		Acetomicrobium	0.000666667		Thermodesulfatator	0.002625		Microbacterium	0.00275		Herbinix	0.001		Thermacetogenium	0.00371429		Microchaete	0.00171429		Oceanobacillus	0.003		Paraglaciecola	0.0016
Candidatus Purcelliella	0.000666667		Haliangium	0.001125		Adlercreutzia	0.000666667		Halocynthiibacter	0.0025		Spiribacter	0.00275		Jannaschia	0.001		Acidovorax	0.00357143		Nitrospirillum	0.00171429		Wolbachia	0.003		Salimicrobium	0.0016
Chloroherpeton	0.000666667		Kangiella	0.001125		Allochromatium	0.000666667		Nitrospirillum	0.0025		Chania	0.0025		Kibdelosporangium	0.001		Brachyspira	0.00357143		Adlercreutzia	0.00157143		Glaesserella	0.003		Aeromonas	0.0014
Deferribacter	0.000666667		Murdochiella	0.001125		Anoxybacillus	0.000666667		Anaerococcus	0.0025		Nautilia	0.0025		Lactococcus	0.001		Lachnoanaerobaculum	0.00357143		Alcaligenes	0.00157143		Magnetospira	0.00295652		Arcanobacterium	0.0014
Desulfocurvibacter	0.000666667		Neisseria	0.001125		Arcanobacterium	0.000666667		Opitutus	0.002375		Shewanella	0.0025		Liberibacter	0.001		Aneurinibacillus	0.00342857		Kibdelosporangium	0.00157143		Opitutus	0.00295652		Chitinophaga	0.0014
Desulfofarcimen	0.000666667		Paraphotobacterium	0.001125		Barnesiella	0.000666667		Rubrobacter	0.002375		Anoxybacillus	0.00225		Marinovum	0.001		Herbinix	0.00342857		Solibacillus	0.00157143		Vitreoscilla	0.00291304		Flammeovirga	0.0014
Glaesserella	0.000666667		Planctopirus	0.001125		Candidatus Babela	0.000666667		Erythrobacter	0.002375		Dehalobacterium	0.00225		Methylobacterium	0.001		Conexibacter	0.00328571		Stappia	0.00157143		Erwinia	0.00286957		Geosporobacter	0.0014
Halomonas	0.000666667		Elizabethkingia	0.001125		Candidatus Cardinium	0.000666667		Myroides	0.002375		Fibrobacter	0.00225		Micavibrio	0.001		Desulfovibrio	0.00328571		Xanthobacter	0.00157143		Solitalea	0.00278261		Kibdelosporangium	0.0014
Halothermothrix	0.000666667		Acetomicrobium	0.001		Candidatus Purcelliella	0.000666667		Parasaccharibacter	0.00225		Kosakonia	0.00225		Niastella	0.001		Entomoplasma	0.00328571		Anoxybacillus	0.00142857		Buchnera	0.00273913		Kytococcus	0.0014
Herbinix	0.000666667		Acholeplasma	0.001		Congregibacter	0.000666667		Parageobacillus	0.00225		Liberibacter	0.00225		Oceanicoccus	0.001		Pararhodospirillum	0.00328571		Mycobacterium	0.00142857		Filifactor	0.00273913		Mycobacterium	0.0014
Jeotgalibaca	0.000666667		Alkalilimnicola	0.001		Desulfocurvibacter	0.000666667		Thermobispora	0.00225		Massilia	0.00225		Oleiphilus	0.001		Sphingopyxis	0.00328571		Pseudodesulfovibrio	0.00142857		Rhodopseudomonas	0.00273913		Nautilia	0.0014
Kibdelosporangium	0.000666667		Candidatus Blochmannia	0.001		Desulfovibrio	0.000666667		Jeotgalibaca	0.002125		Slackia	0.00225		Oligella	0.001		Tenacibaculum	0.00328571		Tannerella	0.00142857		Solibacillus	0.00273913		Sulfurimonas	0.0014
Kytococcus	0.000666667		Candidatus Koribacter	0.001		Desulfurella	0.000666667		Nitratiruptor	0.002125		Tenacibaculum	0.00225		Paraflavitalea	0.001		Bibersteinia	0.00314286		Wolinella	0.00142857		Oleispira	0.00265217		Thermodesulfovibrio	0.0014
Laribacter	0.000666667		Congregibacter	0.001		Dichelobacter	0.000666667		Nocardioides	0.002125		Thermobispora	0.00225		Pectobacterium	0.001		Xenorhabdus	0.00314286		Elusimicrobium	0.00128571		Serratia	0.00265217		Thermovibrio	0.0014
Liberibacter	0.000666667		Ignavibacterium	0.001		Dokdonella	0.000666667		Rhizobacter	0.002125		Sulfitobacter	0.00225		Planococcus	0.001		Fibrobacter	0.00314286		Glaciecola	0.00128571		Oceanicoccus	0.0026087		Thioflavicoccus	0.0014
Magnetospira	0.000666667		Leadbetterella	0.001		Fermentimonas	0.000666667		Exiguobacterium	0.002125		Alcaligenes	0.002		Propionibacterium	0.001		Negativicoccus	0.00314286		Oligella	0.00128571		Acetomicrobium	0.00256522		Weeksella	0.0014
Mahella	0.000666667		Oceanicoccus	0.001		Flexistipes	0.000666667		Acidaminococcus	0.002		Allochromatium	0.002		Raoultella	0.001		Allochromatium	0.003		Proteus	0.00128571		Trueperella	0.00256522		Aerococcus	0.0012
Maricaulis	0.000666667		Spiribacter	0.001		Frankia	0.000666667		Candidatus Phytoplasma	0.002		Desulfocurvibacter	0.002		Schaalia	0.001		Anoxybacillus	0.003		Serratia	0.00128571		Halomicronema	0.00252174		Candidatus Babela	0.0012
Melioribacter	0.000666667		Tropheryma	0.001		Gallibacterium	0.000666667		Hahella	0.002		Hahella	0.002		Simkania	0.001		Cutibacterium	0.003		Streptobacillus	0.00128571		Elusimicrobium	0.00252174		Candidatus Mikella	0.0012
Micavibrio	0.000666667		Wolinella	0.001		Glaciecola	0.000666667		Hydrogenovibrio	0.002		Magnetospira	0.002		Spiroplasma	0.001		Opitutus	0.003		Thermanaerovibrio	0.00128571		Arcanobacterium	0.00247826		Catenovulum	0.0012
Nautilia	0.000666667		Aneurinibacillus	0.000875		Herbaspirillum	0.000666667		Paraphotobacterium	0.002		Nocardioides	0.002		Terriglobus	0.001		Suicoccus	0.003		Aminomonas	0.00114286		Candidatus Methylopumilus	0.0023913		Croceibacter	0.0012
Nitratiruptor	0.000666667		Chondromyces	0.000875		Hirschia	0.000666667		Pelagibacterium	0.002		Syntrophothermus	0.002		Tessaracoccus	0.001		Lawsonella	0.003		Gluconobacter	0.00114286		Caulobacter	0.0023913		Elusimicrobium	0.0012
Nocardioides	0.000666667		Conexibacter	0.000875		Jeotgalibaca	0.000666667		Plantactinospora	0.002		Thermus	0.002		Thermobispora	0.001		Pseudodesulfovibrio	0.00285714		Hahella	0.00114286		Erysipelothrix	0.0023913		Hirschia	0.0012
Paenisporosarcina	0.000666667		Deferribacter	0.000875		Jeotgalibacillus	0.000666667		Sandaracinus	0.002		Vogesella	0.002		Thermodesulfovibrio	0.001		Congregibacter	0.00285714		Halorhodospira	0.00114286		Thermobispora	0.00234783		Mesoplasma	0.0012
Pasteurella	0.000666667		Desulfatibacillum	0.000875		Lawsonia	0.000666667		Schaalia	0.002		Acetomicrobium	0.00175		Thermosediminibacter	0.001		Fastidiosipila	0.00271429		Marinilactibacillus	0.00114286		Dokdonella	0.00230435		Thermanaeromonas	0.0012
Pediococcus	0.000666667		Magnetospira	0.000875		Mageeibacillus	0.000666667		Paenibacillus	0.001875		Brevefilum	0.00175		Trueperella	0.001		Aggregatibacter	0.00257143		Mesoplasma	0.00114286		Proteus	0.00230435		Tropheryma	0.0012
Petrimonas	0.000666667		Melioribacter	0.000875		Mahella	0.000666667		Spiribacter	0.001875		Candidatus Cardinium	0.00175		Xanthobacter	0.001		Arcticibacterium	0.00257143		Oceanicoccus	0.00114286		Hungateiclostridium	0.00230435		Acholeplasma	0.001
Pseudohongiella	0.000666667		Mesoplasma	0.000875		Methanosphaera	0.000666667		Candidatus Planktophila	0.001875		Deferribacter	0.00175		Acholeplasma	0.0005		Dehalobacterium	0.00257143		Oscillatoria	0.00114286		Candidatus Puniceispirillum	0.00226087		Algoriphagus	0.001
Raoultella	0.000666667		Nitrospirillum	0.000875		Micavibrio	0.000666667		Methylorubrum	0.001875		Dyadobacter	0.00175		Achromobacter	0.0005		Oenococcus	0.00257143		Rhodothermus	0.00114286		Paracoccus	0.00221739		Aminobacterium	0.001
Rathayibacter	0.000666667		Phoenicibacter	0.000875		Moraxella	0.000666667		Brevibacillus	0.00175		Gordonibacter	0.00175		Agromyces	0.0005		Oligella	0.00257143		Saccharopolyspora	0.00114286		Syntrophothermus	0.00221739		Candidatus Symbiobacter	0.001
Rhizobacter	0.000666667		Rhodopseudomonas	0.000875		Negativicoccus	0.000666667		Shewanella	0.00175		Melioribacter	0.00175		Altererythrobacter	0.0005		Chroococcidiopsis	0.00257143		Vitreoscilla	0.00114286		Mycobacterium	0.00217391		Desulfomonile	0.001
Rhodothermus	0.000666667		Rhodothermus	0.000875		Nocardioides	0.000666667		Thermodesulfovibrio	0.00175		Methylorubrum	0.00175		Aminomonas	0.0005		Rhodobacter	0.00257143		Altererythrobacter	0.001		Desulfofarcimen	0.00217391		Hahella	0.001
Simkania	0.000666667		Simkania	0.000875		Odoribacter	0.000666667		Chitinophaga	0.00175		Rhodoplanes	0.00175		Arcanobacterium	0.0005		Aerococcus	0.00242857		Candidatus Babela	0.001		Suicoccus	0.00213043		Macrococcus	0.001
Spirochaeta	0.000666667		Spiroplasma	0.000875		Oenococcus	0.000666667		Christensenella	0.00175		Rhodopseudomonas	0.00175		Beggiatoa	0.0005		Halocynthiibacter	0.00242857		Frankia	0.001		Allochromatium	0.00213043		Pseudohongiella	0.001
Streptobacillus	0.000666667		Thermodesulfovibrio	0.000875		Oleispira	0.000666667		Oscillatoria	0.00175		Sandaracinus	0.00175		Bordetella	0.0005		Hartmannibacter	0.00242857		Gloeothece	0.001		Planococcus	0.00213043		Syntrophothermus	0.001
Sulfuricaulis	0.000666667		Anoxybacillus	0.00075		Paenisporosarcina	0.000666667		Planktothrix	0.00175		Aneurinibacillus	0.0015		Borrelia	0.0005		Kytococcus	0.00242857		Liberibacter	0.001		Chryseobacterium	0.00208696		Thalassolituus	0.001
Syntrophothermus	0.000666667		Campylobacter	0.00075		Parachlamydia	0.000666667		Polynucleobacter	0.00175		Calditerrivibrio	0.0015		Caldisericum	0.0005		Spiribacter	0.00242857		Micavibrio	0.001		Edwardsiella	0.00208696		Variibacter	0.001
Tessaracoccus	0.000666667		Chroococcidiopsis	0.00075		Parageobacillus	0.000666667		Sulfuricaulis	0.00175		Candidatus Aquiluna	0.0015		Candidatus Accumulibacter	0.0005		Thermobispora	0.00242857		Negativicoccus	0.001		Tropheryma	0.00208696		Vitreoscilla	0.001
Thermobifida	0.000666667		Hymenobacter	0.00075		Pediococcus	0.000666667		Candidatus Desulfofervidus	0.00175		Candidatus Atelocyanobacterium	0.0015		Candidatus Aquiluna	0.0005		Vitreoscilla	0.00242857		Paraphotobacterium	0.001		Austwickia	0.00204348		Altererythrobacter	0.0008
Tropheryma	0.000666667		Isosphaera	0.00075		Planctopirus	0.000666667		Photorhabdus	0.00175		Candidatus Blochmannia	0.0015		Candidatus Blochmannia	0.0005		Methanosphaera	0.00228571		Planctopirus	0.001		Arachidicoccus	0.002		Austwickia	0.0008
Weeksella	0.000666667		Kosmotoga	0.00075		Planktothrix	0.000666667		Scytonema	0.00175		Candidatus Purcelliella	0.0015		Candidatus Koribacter	0.0005		Mycobacterium	0.00228571		Pseudopropionibacterium	0.001		Paraphotobacterium	0.00195652		Caldanaerobacter	0.0008
Actinotignum	0.000333333		Nocardioides	0.00075		Pseudohongiella	0.000666667		Acetomicrobium	0.001625		Coxiella	0.0015		Candidatus Ruthia	0.0005		Photorhabdus	0.00228571		Spiroplasma	0.001		Mesorhizobium	0.00195652		Caldisericum	0.0008
Aeromicrobium	0.000333333		Suicoccus	0.00075		Rhodothermus	0.000666667		Marinilactibacillus	0.001625		Desulfatibacillum	0.0015		Candidatus Sulcia	0.0005		Sutterella	0.00228571		Spirosoma	0.001		Methyloversatilis	0.00191304		Candidatus Phytoplasma	0.0008
Alteromonas	0.000333333		Tatumella	0.00075		Simkania	0.000666667		Pseudarthrobacter	0.001625		Desulfobacula	0.0015		Candidatus Tremblaya	0.0005		Tannerella	0.00228571		Tropheryma	0.001		Nitrospirillum	0.00191304		Chondromyces	0.0008
Anaerococcus	0.000333333		Verminephrobacter	0.00075		Spiroplasma	0.000666667		Rhodospirillum	0.001625		Desulfotomaculum	0.0015		Cellvibrio	0.0005		Austwickia	0.00214286		Aminobacterium	0.000857143		Candidatus Sulcia	0.00186957		Erythrobacter	0.0008
Anoxybacillus	0.000333333		Xanthobacter	0.00075		Spirosoma	0.000666667		Filifactor	0.001625		Schaalia	0.0015		Chania	0.0005		Coxiella	0.00214286		Anabaenopsis	0.000857143		Oenococcus	0.00186957		Flavobacterium	0.0008
Auritidibacter	0.000333333		Caldisericum	0.000625		Steroidobacter	0.000666667		Phycicoccus	0.001625		Sphingobium	0.0015		Chlorobaculum	0.0005		Dokdonella	0.00214286		Congregibacter	0.000857143		Streptobacillus	0.00178261		Gardnerella	0.0008
Bibersteinia	0.000333333		Candidatus Amoebophilus	0.000625		Thermodesulfovibrio	0.000666667		Melioribacter	0.0015		Suicoccus	0.0015		Chondromyces	0.0005		Variibacter	0.00214286		Cyclobacterium	0.000857143		Candidatus Phytoplasma	0.00178261		Glaciecola	0.0008
Bordetella	0.000333333		Candidatus Nanopelagicus	0.000625		Tistrella	0.000666667		Cyanobium	0.0015		Sutterella	0.0015		Coxiella	0.0005		Wolbachia	0.00214286		Edwardsiella	0.000857143		Intestinimonas	0.00178261		Isosphaera	0.0008
Brachyspira	0.000333333		Capnocytophaga	0.000625		Acholeplasma	0.000333333		Dokdonella	0.0015		Vitreoscilla	0.0015		Deferribacter	0.0005		Candidatus Amoebophilus	0.002		Exiguobacterium	0.000857143		Xenorhabdus	0.00178261		Lawsonella	0.0008
Brevibacillus	0.000333333		Chloracidobacterium	0.000625		Actinobacillus	0.000333333		Entomoplasma	0.0015		Weeksella	0.0015		Defluviitoga	0.0005		Ornithinimicrobium	0.002		Fermentimonas	0.000857143		Terriglobus	0.00178261		Luteitalea	0.0008
Calditerrivibrio	0.000333333		Dokdonella	0.000625		Actinopolyspora	0.000333333		Flexistipes	0.0015		Acholeplasma	0.00125		Desulfofarcimen	0.0005		Simonsiella	0.002		Jeotgalibacillus	0.000857143		Spirosoma	0.00173913		Melioribacter	0.0008
Candidatus Evansia	0.000333333		Flavisolibacter	0.000625		Advenella	0.000333333		Mycobacterium	0.0015		Actinopolyspora	0.00125		Ezakiella	0.0005		Anderseniella	0.00185714		Kytococcus	0.000857143		Croceibacter	0.00173913		Micavibrio	0.0008
Candidatus Fokinia	0.000333333		Hungateiclostridium	0.000625		Aeromicrobium	0.000333333		Roseateles	0.0015		Bacteriovorax	0.00125		Frateuria	0.0005		Helicobacter	0.00185714		Mannheimia	0.000857143		Slackia	0.00169565		Oceanicoccus	0.0008
Candidatus Hamiltonella	0.000333333		Kosakonia	0.000625		Agarivorans	0.000333333		Saccharopolyspora	0.0015		Candidatus Accumulibacter	0.00125		Gardnerella	0.0005		Hirschia	0.00185714		Parachlamydia	0.000857143		Limnohabitans	0.00169565		Opitutus	0.0008
Candidatus Kuenenia	0.000333333		Nitratiruptor	0.000625		Agrobacterium	0.000333333		Zymomonas	0.0015		Dickeya	0.00125		Gemmata	0.0005		Terriglobus	0.00185714		Porphyromonas	0.000857143		Methylorubrum	0.00169565		Parachlamydia	0.0008
Candidatus Pelagibacter	0.000333333		Pragia	0.000625		Arsenicicoccus	0.000333333		Paeniclostridium	0.0015		Gallibacterium	0.00125		Gemmatirosa	0.0005		Blastochloris	0.00185714		Proteiniphilum	0.000857143		Salimicrobium	0.00169565		Pediococcus	0.0008
Candidatus Profftella	0.000333333		Proteus	0.000625		Arthrobacter	0.000333333		Aneurinibacillus	0.001375		Hydrogenovibrio	0.00125		Geosporobacter	0.0005		Devosia	0.00185714		Thalassotalea	0.000857143		Wolinella	0.00169565		Photobacterium	0.0008
Candidatus Promineofilum	0.000333333		Pseudoxanthomonas	0.000625		Bacteriovorax	0.000333333		Isosphaera	0.001375		Intestinimonas	0.00125		Granulosicoccus	0.0005		Rathayibacter	0.00185714		Acidihalobacter	0.000714286		Catenovulum	0.00165217		Planktothrix	0.0008
Candidatus Sulcia	0.000333333		Rhodovulum	0.000625		Beggiatoa	0.000333333		Aerococcus	0.001375		Jeotgalibaca	0.00125		Hungateiclostridium	0.0005		Brevibacillus	0.00171429		Brachybacterium	0.000714286		Calditerrivibrio	0.0016087		Proteiniphilum	0.0008
Carboxydothermus	0.000333333		Streptobacillus	0.000625		Brevefilum	0.000333333		Algoriphagus	0.001375		Kangiella	0.00125		Ichthyobacterium	0.0005		Brochothrix	0.00171429		Caldisericum	0.000714286		Chloroherpeton	0.0016087		Rhodobacter	0.0008
Chelativorans	0.000333333		Taylorella	0.000625		Calditerrivibrio	0.000333333		Candidatus Pelagibacter	0.001375		Kibdelosporangium	0.00125		Jonquetella	0.0005		Dokdonia	0.00171429		Candidatus Accumulibacter	0.000714286		Isosphaera	0.00156522		Vibrio	0.0008
Chlamydia	0.000333333		Thermosediminibacter	0.000625		Candidatus Accumulibacter	0.000333333		Geoalkalibacter	0.001375		Mahella	0.00125		Labilibaculum	0.0005		Planktothrix	0.00171429		Candidatus Fukatsuia	0.000714286		Thermodesulfovibrio	0.00156522		Zobellia	0.0008
Chloracidobacterium	0.000333333		Auricoccus	0.0005		Candidatus Amoebophilus	0.000333333		Spirosoma	0.001375		Mycobacterium	0.00125		Lentzea	0.0005		Rhizobacter	0.00157143		Cellvibrio	0.000714286		Campylobacter	0.00152174		Aminomonas	0.0006
Chondromyces	0.000333333		Belliella	0.0005		Candidatus Carsonella	0.000333333		Tenacibaculum	0.001375		Nocardia	0.00125		Luteibacter	0.0005		Rhodothermus	0.00157143		Desulfofarcimen	0.000714286		Coraliomargarita	0.00152174		Bosea	0.0006
Conexibacter	0.000333333		Candidatus Ishikawaella	0.0005		Candidatus Cyclonatronum	0.000333333		Austwickia	0.00125		Paenisporosarcina	0.00125		Luteitalea	0.0005		Acetomicrobium	0.00157143		Devosia	0.000714286		Hahella	0.00143478		Brochothrix	0.0006
Dermabacter	0.000333333		Candidatus Phytoplasma	0.0005		Candidatus Endolissoclinum	0.000333333		Candidatus Fukatsuia	0.00125		Pseudolabrys	0.00125		Mageeibacillus	0.0005		Petrimonas	0.00157143		Dichelobacter	0.000714286		Nautilia	0.00143478		Candidatus Koribacter	0.0006
Desulfomicrobium	0.000333333		Chitinophaga	0.0005		Candidatus Ishikawaella	0.000333333		Halothiobacillus	0.00125		Pseudorhodoplanes	0.00125		Magnetospira	0.0005		Acetohalobium	0.00157143		Flavobacterium	0.000714286		Hymenobacter	0.00143478		Candidatus Phycorickettsia	0.0006
Desulfurella	0.000333333		Croceibacter	0.0005		Candidatus Nucleicultrix	0.000333333		Nautilia	0.00125		Rhodospirillum	0.00125		Methylococcus	0.0005		Desulfofarcimen	0.00157143		Granulosicoccus	0.000714286		Brochothrix	0.0013913		Capnocytophaga	0.0006
Dickeya	0.000333333		Desulfofarcimen	0.0005		Candidatus Paracaedibacter	0.000333333		Petrimonas	0.00125		Rubrobacter	0.00125		Methylovulum	0.0005		Eubacterium	0.00157143		Halothermothrix	0.000714286		Parachlamydia	0.0013913		Chlamydia	0.0006
Enterovibrio	0.000333333		Gallibacterium	0.0005		Christensenella	0.000333333		Planctopirus	0.00125		Wenzhouxiangella	0.00125		Microlunatus	0.0005		Hahella	0.00157143		Hymenobacter	0.000714286		Chamaesiphon	0.0013913		Chloracidobacterium	0.0006
Entomoplasma	0.000333333		Gemmata	0.0005		Conexibacter	0.000333333		Steroidobacter	0.00125		Aminomonas	0.001		Moritella	0.0005		Jeotgalibaca	0.00157143		Hyphomicrobium	0.000714286		Gallaecimonas	0.0013913		Draconibacterium	0.0006
Erythrobacter	0.000333333		Glaciecola	0.0005		Coraliomargarita	0.000333333		Candidatus Blochmannia	0.00125		Arsenophonus	0.001		Mycolicibacterium	0.0005		Pirellula	0.00157143		Nitratiruptor	0.000714286		Glaciecola	0.0013913		Ethanoligenens	0.0006
Fermentimonas	0.000333333		Jeotgalibacillus	0.0005		Cryptobacterium	0.000333333		Collimonas	0.00125		Azospirillum	0.001		Negativicoccus	0.0005		Serpentinomonas	0.00157143		Nitrospira	0.000714286		Micavibrio	0.00134783		Heliobacterium	0.0006
Filifactor	0.000333333		Kibdelosporangium	0.0005		Defluviitoga	0.000333333		Planococcus	0.00125		Beggiatoa	0.001		Neorickettsia	0.0005		Sporosarcina	0.00157143		Phenylobacterium	0.000714286		Thermosediminibacter	0.00134783		Jannaschia	0.0006
Fimbriimonas	0.000333333		Liberibacter	0.0005		Denitrobacterium	0.000333333		Thiomicrospira	0.00125		Brochothrix	0.001		Nitratireductor	0.0005		Thermanaeromonas	0.00157143		Phoenicibacter	0.000714286		Draconibacterium	0.00134783		Kosakonia	0.0006
Fluviicola	0.000333333		Luteitalea	0.0005		Desulfofarcimen	0.000333333		Acholeplasma	0.001125		Candidatus Ishikawaella	0.001		Nitratiruptor	0.0005		Capnocytophaga	0.00142857		Pontibacter	0.000714286		Tateyamaria	0.00134783		Lysobacter	0.0006
Granulosicoccus	0.000333333		Mageeibacillus	0.0005		Desulfurivibrio	0.000333333		Arcanobacterium	0.001125		Capnocytophaga	0.001		Nocardiopsis	0.0005		Chitinophaga	0.00142857		Pseudopedobacter	0.000714286		Fermentimonas	0.00130435		Mahella	0.0006
Halobacteriovorax	0.000333333		Mannheimia	0.0005		Elusimicrobium	0.000333333		Brachybacterium	0.001125		Chelativorans	0.001		Oceanobacillus	0.0005		Proteus	0.00142857		Pseudorhodoplanes	0.000714286		Pirellula	0.00130435		Massilia	0.0006
Halothiobacillus	0.000333333		Mariprofundus	0.0005		Entomoplasma	0.000333333		Brochothrix	0.001125		Chloracidobacterium	0.001		Paludisphaera	0.0005		Sandaracinus	0.00142857		Saccharophagus	0.000714286		Negativicoccus	0.00126087		Oligella	0.0006
Hirschia	0.000333333		Methylorubrum	0.0005		Filifactor	0.000333333		Chania	0.001125		Chloroherpeton	0.001		Parachlamydia	0.0005		Campylobacter	0.00142857		Sphingopyxis	0.000714286		Desulfomicrobium	0.00126087		Proteus	0.0006
Hydrogenovibrio	0.000333333		Moorea	0.0005		Flavisolibacter	0.000333333		Chondromyces	0.001125		Frankia	0.001		Parvimonas	0.0005		Deferribacter	0.00142857		Tenacibaculum	0.000714286		Octadecabacter	0.00121739		Rhodothermus	0.0006
Hyphomicrobium	0.000333333		Neorickettsia	0.0005		Fluviicola	0.000333333		Deferribacter	0.001125		Halothermothrix	0.001		Pauljensenia	0.0005		Microcoleus	0.00142857		Thermobifida	0.000714286		Rhodothermus	0.00117391		Saccharophagus	0.0006
Hyphomonas	0.000333333		Oscillatoria	0.0005		Gemmatirosa	0.000333333		Gallibacterium	0.001125		Microlunatus	0.001		Petrimonas	0.0005		Nitratiruptor	0.00142857		Xenorhabdus	0.000714286		Amphibacillus	0.00117391		Sanguibacter	0.0006
Jeotgalibacillus	0.000333333		Petrotoga	0.0005		Geobacillus	0.000333333		Kineococcus	0.001125		Pelagibacterium	0.001		Petrotoga	0.0005		Streptobacillus	0.00142857		Beggiatoa	0.000571429		Oligella	0.00117391		Simkania	0.0006
Kosmotoga	0.000333333		Simplicispira	0.0005		Geosporobacter	0.000333333		Kytococcus	0.001125		Petrimonas	0.001		Pseudohongiella	0.0005		Thermodesulfovibrio	0.00142857		Calditerrivibrio	0.000571429		Leptospira	0.00117391		Simplicispira	0.0006
Laceyella	0.000333333		Slackia	0.0005		Granulosicoccus	0.000333333		Niabella	0.001125		Pragia	0.001		Rhodospirillum	0.0005		Virgibacillus	0.00142857		Candidatus Aquiluna	0.000571429		Nitratireductor	0.00113043		Sneathia	0.0006
Lactococcus	0.000333333		Thermanaeromonas	0.0005		Halocynthiibacter	0.000333333		Rhodopirellula	0.001125		Sporosarcina	0.001		Rhodothermus	0.0005		Acidihalobacter	0.00128571		Candidatus Koribacter	0.000571429		Shewanella	0.00113043		Sorangium	0.0006
Mageeibacillus	0.000333333		Thermovibrio	0.0005		Halorhodospira	0.000333333		Sanguibacter	0.001125		Streptobacillus	0.001		Rubrobacter	0.0005		Aminomonas	0.00128571		Chania	0.000571429		Mesoplasma	0.00113043		Tenacibaculum	0.0006
Magnetospirillum	0.000333333		Thiohalobacter	0.0005		Halothiobacillus	0.000333333		Methylocystis	0.001125		Syntrophus	0.001		Ruminiclostridium	0.0005		Gallibacterium	0.00128571		Chromobacterium	0.000571429		Tenacibaculum	0.00113043		Terriglobus	0.0006
Marinilactibacillus	0.000333333		Aeromicrobium	0.000375		Ignavibacterium	0.000333333		Dickeya	0.001		Thermosediminibacter	0.001		Saccharophagus	0.0005		Glaciecola	0.00128571		Elizabethkingia	0.000571429		Chania	0.00108696		Thioalkalivibrio	0.0006
Marinobacter	0.000333333		Aggregatibacter	0.000375		Intestinimonas	0.000333333		Elusimicrobium	0.001		Thioalkalivibrio	0.001		Salimicrobium	0.0005		Kibdelosporangium	0.00128571		Entomoplasma	0.000571429		Deferribacter	0.00108696		Thiohalobacter	0.0006
Massilia	0.000333333		Allochromatium	0.000375		Kagunavirus	0.000333333		Fastidiosipila	0.001		Wigglesworthia	0.001		Shewanella	0.0005		Rhodospirillum	0.00128571		Ethanoligenens	0.000571429		Aerococcus	0.00108696		Acetobacterium	0.0004
Mesoplasma	0.000333333		Aminomonas	0.000375		Laceyella	0.000333333		Flavobacterium	0.001		Aerococcus	0.00075		Simonsiella	0.0005		Tessaracoccus	0.00128571		Ezakiella	0.000571429		Chloracidobacterium	0.00104348		Aeromicrobium	0.0004
Micromonospora	0.000333333		Azospirillum	0.000375		Laribacter	0.000333333		Jeotgalibacillus	0.001		Algoriphagus	0.00075		Slackia	0.0005		Desulfomicrobium	0.00128571		Gallaecimonas	0.000571429		Luteitalea	0.00104348		Alkalilimnicola	0.0004
Mixta	0.000333333		Beggiatoa	0.000375		Legionella	0.000333333		Lawsonella	0.001		Caldisericum	0.00075		Spongiibacter	0.0005		Francisella	0.00128571		Gallibacterium	0.000571429		Tatumella	0.00104348		Amphibacillus	0.0004
Mobiluncus	0.000333333		Brachybacterium	0.000375		Lysinibacillus	0.000333333		Lysobacter	0.001		Candidatus Azobacteroides	0.00075		Sutterella	0.0005		Moorella	0.00128571		Glaesserella	0.000571429		Mageeibacillus	0.001		Aquifex	0.0004
Murdochiella	0.000333333		Candidatus Babela	0.000375		Magnetococcus	0.000333333		Melaminivora	0.001		Candidatus Carsonella	0.00075		Syntrophomonas	0.0005		Algoriphagus	0.00114286		Kangiella	0.000571429		Allopseudarcicella	0.001		Bordetella	0.0004
Nakamurella	0.000333333		Candidatus Cyclonatronum	0.000375		Methanocella	0.000333333		Methanobacterium	0.001		Chondromyces	0.00075		Tannerella	0.0005		Calothrix	0.00114286		Kosmotoga	0.000571429		Aureimonas	0.001		Brachyspira	0.0004
Neomicrococcus	0.000333333		Candidatus Fokinia	0.000375		Methylococcus	0.000333333		Negativicoccus	0.001		Conexibacter	0.00075		Thalassotalea	0.0005		Candidatus Cardinium	0.00114286		Leptospira	0.000571429		Brevibacterium	0.001		Candidatus Izimaplasma	0.0004
Nitratireductor	0.000333333		Candidatus Izimaplasma	0.000375		Methylocystis	0.000333333		Proteus	0.001		Cupriavidus	0.00075		Thermanaeromonas	0.0005		Desulfococcus	0.00114286		Pauljensenia	0.000571429		Planctopirus	0.001		Candidatus Pelagibacter	0.0004
Nitrosococcus	0.000333333		Candidatus Symbiobacter	0.000375		Microlunatus	0.000333333		Suicoccus	0.001		Cytophaga	0.00075		Thermomicrobium	0.0005		Elusimicrobium	0.00114286		Photorhabdus	0.000571429		Desulfomonile	0.000956522		Candidatus Phaeomarinobacter	0.0004
Oceanicoccus	0.000333333		Cellvibrio	0.000375		Moritella	0.000333333		Adlercreutzia	0.000875		Ethanoligenens	0.00075		Tistrella	0.0005		Frankia	0.00114286		Scytonema	0.000571429		Halorhodospira	0.000956522		Chania	0.0004
Oenococcus	0.000333333		Chelativorans	0.000375		Mucilaginibacter	0.000333333		Anoxybacillus	0.000875		Glaciecola	0.00075		Turneriella	0.0005		Kangiella	0.00114286		Slackia	0.000571429		Kosmotoga	0.000956522		Coxiella	0.0004
Oleispira	0.000333333		Christensenella	0.000375		Muricauda	0.000333333		Blastochloris	0.000875		Glutamicibacter	0.00075		Zhongshania	0.0005		Kineococcus	0.00114286		Spiribacter	0.000571429		Simkania	0.000956522		Cryptobacterium	0.0004
Oligella	0.000333333		Elusimicrobium	0.000375		Mycobacteroides	0.000333333		Candidatus Azobacteroides	0.000875		Halothiobacillus	0.00075					Kosakonia	0.00114286		Tatumella	0.000571429		Anderseniella	0.000956522		Deferribacter	0.0004
Ornithinimicrobium	0.000333333		Entomoplasma	0.000375		Niastella	0.000333333		Candidatus Cardinium	0.000875		Hyphomicrobium	0.00075					Limnohabitans	0.00114286		Tessaracoccus	0.000571429		Erythrobacter	0.000956522		Denitrobacterium	0.0004
Peptoniphilus	0.000333333		Euzebya	0.000375		Nitratireductor	0.000333333		Desulfofarcimen	0.000875		Marinobacter	0.00075					Mageeibacillus	0.00114286		Treponema	0.000571429		Kibdelosporangium	0.000956522		Dickeya	0.0004
Planococcus	0.000333333		Fimbriimonas	0.000375		Oblitimonas	0.000333333		Formosa	0.000875		Methylococcus	0.00075					Mesorhizobium	0.00114286		Variibacter	0.000571429		Leptotrichia	0.000956522		Edwardsiella	0.0004
Pontimonas	0.000333333		Haliscomenobacter	0.000375		Paeniclostridium	0.000333333		Gallaecimonas	0.000875		Microbulbifer	0.00075					Paeniclostridium	0.00114286		Acidobacterium	0.000428571		Halothermothrix	0.000913043		Eikenella	0.0004
Pseudopropionibacterium	0.000333333		Hirschia	0.000375		Parvimonas	0.000333333		Halothermothrix	0.000875		Murdochiella	0.00075					Zymomonas	0.00114286		Auritidibacter	0.000428571		Candidatus Pelagibacter	0.000913043		Ezakiella	0.0004
Psychromicrobium	0.000333333		Kytococcus	0.000375		Proteiniphilum	0.000333333		Hungateiclostridium	0.000875		Negativicoccus	0.00075					Calditerrivibrio	0.001		Azotobacter	0.000428571		Thermanaeromonas	0.000913043		Fermentimonas	0.0004
Rahnella	0.000333333		Laceyella	0.000375		Proteus	0.000333333		Kangiella	0.000875		Oceanicoccus	0.00075					Candidatus Sulcia	0.001		Breoghania	0.000428571		Brachybacterium	0.000913043		Fimbriimonas	0.0004
Rhodoplanes	0.000333333		Lawsonia	0.000375		Pseudanabaena	0.000333333		Magnetospirillum	0.000875		Planococcus	0.00075					Filifactor	0.001		Candidatus Hamiltonella	0.000428571		Microcoleus	0.000913043		Flavisolibacter	0.0004
Rhodospirillum	0.000333333		Luteibacter	0.000375		Pseudarthrobacter	0.000333333		Mahella	0.000875		Pseudohongiella	0.00075					Halothermothrix	0.001		Candidatus Paracaedibacter	0.000428571		Tistrella	0.000913043		Gallibacterium	0.0004
Roseiflexus	0.000333333		Lysobacter	0.000375		Raoultella	0.000333333		Parachlamydia	0.000875		Rahnella	0.00075					Isosphaera	0.001		Candidatus Sulcia	0.000428571		Thiohalobacter	0.000869565		Gemmatirosa	0.0004
Rubrobacter	0.000333333		Niveispirillum	0.000375		Rhodococcus	0.000333333		Rhodococcus	0.000875		Sulfuricaulis	0.00075					Luteibacter	0.001		Chloracidobacterium	0.000428571		Sphingopyxis	0.000869565		Geobacter	0.0004
Sanguibacter	0.000333333		Nostoc	0.000375		Rhodospirillum	0.000333333		Streptobacillus	0.000875		Thermanaeromonas	0.00075					Parachlamydia	0.001		Cutibacterium	0.000428571		Candidatus Evansia	0.000869565		Gottschalkia	0.0004
Shewanella	0.000333333		Ornithinimicrobium	0.000375		Robiginitalea	0.000333333		Sulfurifustis	0.000875		Thermodesulfovibrio	0.00075					Paraphotobacterium	0.001		Deferribacter	0.000428571		Coxiella	0.000869565		Ichthyobacterium	0.0004
Sinorhizobium	0.000333333		Persicobacter	0.000375		Saccharomonospora	0.000333333		Tannerella	0.000875		Truepera	0.00075					Planctopirus	0.001		Desulfatibacillum	0.000428571		Desulfatibacillum	0.000869565		Ignavibacterium	0.0004
Streptosporangium	0.000333333		Pseudohongiella	0.000375		Saccharopolyspora	0.000333333		Tatumella	0.000875		Acidothermus	0.0005					Pragia	0.001		Erythrobacter	0.000428571		Rummeliibacillus	0.000869565		Kosmotoga	0.0004
Sutterella	0.000333333		Sphingopyxis	0.000375		Sanguibacter	0.000333333		Thermosediminibacter	0.000875		Actinotignum	0.0005					Pseudohongiella	0.001		Geobacillus	0.000428571		Candidatus Babela	0.000826087		Laribacter	0.0004
Thermovibrio	0.000333333		Stappia	0.000375		Streptosporangium	0.000333333		Trichormus	0.000875		Azorhizobium	0.0005					Tatumella	0.001		Hydrogenovibrio	0.000428571		Chelativorans	0.000826087		Leptospira	0.0004
Tistrella	0.000333333		Sulfurospirillum	0.000375		Sulfuricaulis	0.000333333		Tropheryma	0.000875		Brevibacillus	0.0005					Wolinella	0.001		Ignavibacterium	0.000428571		Massilia	0.000826087		Marinobacter	0.0004
Treponema	0.000333333		Thermus	0.000375		Tatumella	0.000333333		Variibacter	0.000875		Candidatus Hoaglandella	0.0005					Acholeplasma	0.000857143		Isosphaera	0.000428571		Photorhabdus	0.000826087		Methanosphaera	0.0004
Ureaplasma	0.000333333		Thioalkalivibrio	0.000375		Taylorella	0.000333333		Aggregatibacter	0.00075		Candidatus Phytoplasma	0.0005					Actinopolyspora	0.000857143		Magnetospira	0.000428571		Aminomonas	0.000782609		Methylococcus	0.0004
Vagococcus	0.000333333		Treponema	0.000375		Thalassotalea	0.000333333		Alkalilimnicola	0.00075		Denitrobacterium	0.0005					Aminobacterium	0.000857143		Methylovulum	0.000428571		Ichthyobacterium	0.000782609		Microbacterium	0.0004
Variibacter	0.000333333		Wenzhouxiangella	0.000375		Thermaerobacter	0.000333333		Aminomonas	0.00075		Dichelobacter	0.0005					Arcanobacterium	0.000857143		Moorea	0.000428571		Cutibacterium	0.000782609		Microchaete	0.0004
Wenzhouxiangella	0.000333333		Zhongshania	0.000375		Thermosediminibacter	0.000333333		Calditerrivibrio	0.00075		Dokdonella	0.0005					Aureimonas	0.000857143		Pragia	0.000428571		Eikenella	0.000782609		Micromonospora	0.0004
Wigglesworthia	0.000333333		Acidihalobacter	0.00025		Thermovibrio	0.000333333		Candidatus Ishikawaella	0.00075		Elusimicrobium	0.0005					Beggiatoa	0.000857143		Riemerella	0.000428571		Neorickettsia	0.000782609		Paracoccus	0.0004
Zhongshania	0.000333333		Acidithiobacillus	0.00025		Thermus	0.000333333		Carboxydothermus	0.00075		Fermentimonas	0.0005					Candidatus Phaeomarinobacter	0.000857143		Salimicrobium	0.000428571		Rhodopirellula	0.000782609		Paraphotobacterium	0.0004
			Actinotignum	0.00025		Thioalkalivibrio	0.000333333		Halomicronema	0.00075		Fimbriimonas	0.0005					Candidatus Promineofilum	0.000857143		Sanguibacter	0.000428571		Rhodospirillum	0.000782609		Parasaccharibacter	0.0004
			Aureimonas	0.00025		Tolumonas	0.000333333		Intestinimonas	0.00075		Flexistipes	0.0005					Chondromyces	0.000857143		Shinella	0.000428571		Beggiatoa	0.00073913		Pelosinus	0.0004
			Brevefilum	0.00025		Treponema	0.000333333		Marivirga	0.00075		Gemmatirosa	0.0005					Denitrobacterium	0.000857143		Simkania	0.000428571		Aminobacterium	0.00073913		Petrotoga	0.0004
			Brevibacillus	0.00025		Tropheryma	0.000333333		Methanosphaera	0.00075		Halorhodospira	0.0005					Desulfatibacillum	0.000857143		Sinorhizobium	0.000428571		Entomoplasma	0.00073913		Phreatobacter	0.0004
			Candidatus Cardinium	0.00025		Ureaplasma	0.000333333		Niastella	0.00075		Heliobacterium	0.0005					Flavisolibacter	0.000857143		Sulfuricurvum	0.000428571		Flavobacterium	0.00073913		Pimelobacter	0.0004
			Candidatus Desulfofervidus	0.00025					Ornithinimicrobium	0.00075		Hirschia	0.0005					Flavobacterium	0.000857143		Thermomicrobium	0.000428571		Haematospirillum	0.00073913		Pirellula	0.0004
			Candidatus Paracaedibacter	0.00025					Pragia	0.00075		Ichthyobacterium	0.0005					Hydrogenovibrio	0.000857143		Thiohalobacter	0.000428571		Halocynthiibacter	0.00073913		Pragia	0.0004
			Candidatus Protochlamydia	0.00025					Rhodobaca	0.00075		Isosphaera	0.0005					Magnetospira	0.000857143		Virgibacillus	0.000428571		Halomonas	0.00073913		Rhizobacter	0.0004
			Candidatus Sulcia	0.00025					Slackia	0.00075		Ketogulonicigenium	0.0005					Mannheimia	0.000857143		Acidithiobacillus	0.000285714		Hydrogenovibrio	0.00073913		Rhodococcus	0.0004
			Carnobacterium	0.00025					Taylorella	0.00075		Kineococcus	0.0005					Mesoplasma	0.000857143		Alkalilimnicola	0.000285714		Hyphomicrobium	0.00073913		Rubrobacter	0.0004
			Chlorobaculum	0.00025					Tessaracoccus	0.00075		Lachnospira	0.0005					Methylobacterium	0.000857143		Allofrancisella	0.000285714		Pelagibacterium	0.00073913		Saccharopolyspora	0.0004
			Chloroherpeton	0.00025					Wenzhouxiangella	0.00075		Lawsonia	0.0005					Methylovulum	0.000857143		Aureimonas	0.000285714		Phoenicibacter	0.00073913		Spiroplasma	0.0004
			Coxiella	0.00025					Altererythrobacter	0.000625		Leptolyngbya	0.0005					Micavibrio	0.000857143		Blattabacterium	0.000285714		Terribacillus	0.00073913		Steroidobacter	0.0004
			Dechloromonas	0.00025					Croceibacter	0.000625		Leptospira	0.0005					Murdochiella	0.000857143		Borrelia	0.000285714		Candidatus Desulfofervidus	0.000695652		Tessaracoccus	0.0004
			Desulfallas	0.00025					Gemmatirosa	0.000625		Marinilactibacillus	0.0005					Saccharopolyspora	0.000857143		Bradyrhizobium	0.000285714		Proteiniphilum	0.000695652		Thermomicrobium	0.0004
			Desulfomonile	0.00025					Gemmobacter	0.000625		Mesoplasma	0.0005					Slackia	0.000857143		Brevibacillus	0.000285714		Cellvibrio	0.000695652		Thermus	0.0004
			Dichelobacter	0.00025					Glaciecola	0.000625		Micropruina	0.0005					Sulfuricaulis	0.000857143		Candidatus Amoebophilus	0.000285714		Ezakiella	0.000695652		Vagococcus	0.0004
			Dickeya	0.00025					Gloeothece	0.000625		Microvirgula	0.0005					Thalassotalea	0.000857143		Candidatus Ishikawaella	0.000285714		Gemmata	0.000695652		Wenzhouxiangella	0.0004
			Draconibacterium	0.00025					Halotalea	0.000625		Nitratiruptor	0.0005					Thermosediminibacter	0.000857143		Candidatus Pelagibacter	0.000285714		Maritalea	0.000695652		Winogradskyella	0.0004
			Eikenella	0.00025					Hymenobacter	0.000625		Nostoc	0.0005					Weeksella	0.000857143		Candidatus Profftella	0.000285714		Nitrospira	0.000695652		Xenorhabdus	0.0004
			Ethanoligenens	0.00025					Kibdelosporangium	0.000625		Oleispira	0.0005					Anaerococcus	0.000714286		Candidatus Purcelliella	0.000285714		Paucibacter	0.000695652		Acidihalobacter	0.0002
			Frankia	0.00025					Kosakonia	0.000625		Pauljensenia	0.0005					Candidatus Cyclonatronum	0.000714286		Caulobacter	0.000285714		Ignavibacterium	0.000652174		Acidithiobacillus	0.0002
			Frateuria	0.00025					Leadbetterella	0.000625		Phoenicibacter	0.0005					Candidatus Pelagibacter	0.000714286		Chlamydia	0.000285714		Caldisericum	0.000652174		Acidothermus	0.0002
			Gemmatirosa	0.00025					Methylovulum	0.000625		Polynucleobacter	0.0005					Cellvibrio	0.000714286		Colwellia	0.000285714		Nitratiruptor	0.000652174		Acidovorax	0.0002
			Gloeothece	0.00025					Micropruina	0.000625		Proteiniphilum	0.0005					Collimonas	0.000714286		Coxiella	0.000285714		Pragia	0.000652174		Actinomadura	0.0002
			Granulicella	0.00025					Polaribacter	0.000625		Pseudogulbenkiania	0.0005					Dickeya	0.000714286		Cryptobacterium	0.000285714		Brevibacillus	0.000652174		Actinopolyspora	0.0002
			Halomonas	0.00025					Pseudohongiella	0.000625		Rufibacter	0.0005					Eikenella	0.000714286		Dickeya	0.000285714		Candidatus Fukatsuia	0.000652174		Actinotignum	0.0002
			Hydrogenovibrio	0.00025					Pseudorhodoplanes	0.000625		Saccharophagus	0.0005					Granulosicoccus	0.000714286		Eikenella	0.000285714		Devosia	0.000652174		Agarilytica	0.0002
			Ichthyobacterium	0.00025					Rahnella	0.000625		Salimicrobium	0.0005					Jannaschia	0.000714286		Eubacterium	0.000285714		Gallibacterium	0.000652174		Agarivorans	0.0002
			Immundisolibacter	0.00025					Rhodothermus	0.000625		Sedimentisphaera	0.0005					Leptospira	0.000714286		Fimbriimonas	0.000285714		Ornithinimicrobium	0.000652174		Aggregatibacter	0.0002
			Jeotgalicoccus	0.00025					Serpentinomonas	0.000625		Simkania	0.0005					Magnetococcus	0.000714286		Geosporobacter	0.000285714		Pararhodospirillum	0.000652174		Alicyclobacillus	0.0002
			Kineococcus	0.00025					Spirochaeta	0.000625		Spirochaeta	0.0005					Microlunatus	0.000714286		Halothiobacillus	0.000285714		Roseateles	0.000652174		Allochromatium	0.0002
			Laribacter	0.00025					Sporosarcina	0.000625		Stappia	0.0005					Oceanicoccus	0.000714286		Hydrogenobacter	0.000285714		Vulgatibacter	0.000652174		Anderseniella	0.0002
			Luteimonas	0.00025					Thermanaeromonas	0.000625		Sulfuriferula	0.0005					Phoenicibacter	0.000714286		Idiomarina	0.000285714		Candidatus Paracaedibacter	0.000608696		Auritidibacter	0.0002
			Mesorhizobium	0.00025					Wigglesworthia	0.000625		Thermomicrobium	0.0005					Polynucleobacter	0.000714286		Jiangella	0.000285714		Curtobacterium	0.000608696		Bdellovibrio	0.0002
			Methanosphaera	0.00025					Acidobacterium	0.0005		Woeseia	0.0005					Propionimicrobium	0.000714286		Kushneria	0.000285714		Ethanoligenens	0.000608696		Blattabacterium	0.0002
			Methylococcus	0.00025					Aeromicrobium	0.0005		Wolinella	0.0005					Steroidobacter	0.000714286		Laribacter	0.000285714		Magnetospirillum	0.000608696		Candidatus Cardinium	0.0002
			Methylomicrobium	0.00025					Arcticibacterium	0.0005		Zymomonas	0.0005					Tateyamaria	0.000714286		Magnetococcus	0.000285714		Spiribacter	0.000608696		Candidatus Carsonella	0.0002
			Microbacterium	0.00025					Beggiatoa	0.0005		Acetobacterium	0.00025					Thermus	0.000714286		Microlunatus	0.000285714		Ensifer	0.000608696		Candidatus Cyclonatronum	0.0002
			Moritella	0.00025					Caldanaerobacter	0.0005		Acidihalobacter	0.00025					Thiomicrospira	0.000714286		Nautilia	0.000285714		Oscillatoria	0.000608696		Candidatus Evansia	0.0002
			Oceanimonas	0.00025					Candidatus Amoebophilus	0.0005		Acidithiobacillus	0.00025					Alkaliphilus	0.000571429		Nitrosomonas	0.000285714		Rubrobacter	0.000608696		Candidatus Fonsibacter	0.0002
			Oleispira	0.00025					Candidatus Hamiltonella	0.0005		Acidobacterium	0.00025					Candidatus Evansia	0.000571429		Pedobacter	0.000285714		Aeromicrobium	0.000565217		Candidatus Hamiltonella	0.0002
			Paeniclostridium	0.00025					Candidatus Phaeomarinobacter	0.0005		Actinobacillus	0.00025					Candidatus Fukatsuia	0.000571429		Persephonella	0.000285714		Frankia	0.000565217		Candidatus Nitrosoglobus	0.0002
			Pectobacterium	0.00025					Cutibacterium	0.0005		Actinoplanes	0.00025					Candidatus Ishikawaella	0.000571429		Petrotoga	0.000285714		Variibacter	0.000565217		Candidatus Nucleicultrix	0.0002
			Propionimicrobium	0.00025					Desulfobacter	0.0005		Aggregatibacter	0.00025					Candidatus Koribacter	0.000571429		Phycicoccus	0.000285714		Thalassotalea	0.000521739		Candidatus Paracaedibacter	0.0002
			Pseudarthrobacter	0.00025					Dichelobacter	0.0005		Alteromonas	0.00025					Halomonas	0.000571429		Polaribacter	0.000285714		Thermovibrio	0.000521739		Candidatus Promineofilum	0.0002
			Rahnella	0.00025					Geobacillus	0.0005		Bordetella	0.00025					Halotalea	0.000571429		Polynucleobacter	0.000285714		Thermus	0.000521739		Candidatus Sulcia	0.0002
			Rhodococcus	0.00025					Geosporobacter	0.0005		Candidatus Babela	0.00025					Halothiobacillus	0.000571429		Prochlorococcus	0.000285714		Alkalilimnicola	0.000521739		Candidatus Thioglobus	0.0002
			Rubrobacter	0.00025					Glaesserella	0.0005		Candidatus Desulfofervidus	0.00025					Ignavibacterium	0.000571429		Propionimicrobium	0.000285714		Candidatus Koribacter	0.000521739		Candidatus Walczuchella	0.0002
			Saccharopolyspora	0.00025					Leptolyngbya	0.0005		Candidatus Endolissoclinum	0.00025					Kosmotoga	0.000571429		Pseudoxanthomonas	0.000285714		Celeribacter	0.000521739		Carboxydothermus	0.0002
			Salicibibacter	0.00025					Leptospira	0.0005		Candidatus Fokinia	0.00025					Labrenzia	0.000571429		Rahnella	0.000285714		Desulfobacterium	0.000521739		Caulobacter	0.0002
			Salimicrobium	0.00025					Murdochiella	0.0005		Candidatus Hamiltonella	0.00025					Luteimonas	0.000571429		Rhodococcus	0.000285714		Desulfurella	0.000521739		Chlorobium	0.0002
			Spongiibacter	0.00025					Nitrospira	0.0005		Candidatus Koribacter	0.00025					Macrococcus	0.000571429		Rhodoplanes	0.000285714		Dickeya	0.000521739		Conexibacter	0.0002
			Sporosarcina	0.00025					Oceanicoccus	0.0005		Candidatus Kuenenia	0.00025					Maritalea	0.000571429		Rhodopseudomonas	0.000285714		Flexistipes	0.000521739		Congregibacter	0.0002
			Sulfuricaulis	0.00025					Selenomonas	0.0005		Candidatus Nitrosoglobus	0.00025					Microchaete	0.000571429		Rhodospirillum	0.000285714		Pectobacterium	0.000521739		Cronobacter	0.0002
			Tenacibaculum	0.00025					Sphingopyxis	0.0005		Candidatus Paracaedibacter	0.00025					Syntrophothermus	0.000571429		Saccharomonospora	0.000285714		Sulfurimonas	0.000521739		Defluviitoga	0.0002
			Thermomicrobium	0.00025					Spongiibacter	0.0005		Candidatus Phycorickettsia	0.00025					Thalassospira	0.000571429		Shewanella	0.000285714		Kangiella	0.000478261		Dehalobacter	0.0002
			Vagococcus	0.00025					Thalassotalea	0.0005		Candidatus Profftella	0.00025					Thermobifida	0.000571429		Sneathia	0.000285714		Methylovulum	0.000478261		Devosia	0.0002
			Verrucomicrobium	0.00025					Thermovibrio	0.0005		Candidatus Promineofilum	0.00025					Truepera	0.000571429		Sorangium	0.000285714		Sneathia	0.000478261		Endozoicomonas	0.0002
			Wigglesworthia	0.00025					Thioalkalivibrio	0.0005		Candidatus Puniceispirillum	0.00025					Wigglesworthia	0.000571429		Spirochaeta	0.000285714		Tessaracoccus	0.000478261		Ensifer	0.0002
			Actinobacillus	0.000125					Thiohalobacter	0.0005		Candidatus Sulcia	0.00025					Zymobacter	0.000571429		Steroidobacter	0.000285714		Eubacterium	0.000478261		Enterovibrio	0.0002
			Actinopolyspora	0.000125					Verrucomicrobium	0.0005		Carboxydocella	0.00025					Aquitalea	0.000428571		Thermocrinis	0.000285714		Acidithiobacillus	0.000478261		Eubacterium	0.0002
			Altererythrobacter	0.000125					Wolbachia	0.0005		Croceibacter	0.00025					Auritidibacter	0.000428571		Thermovibrio	0.000285714		Candidatus Promineofilum	0.000478261		Exiguobacterium	0.0002
			Aminobacterium	0.000125					Actinobacillus	0.000375		Cronobacter	0.00025					Candidatus Azobacteroides	0.000428571		Ureaplasma	0.000285714		Steroidobacter	0.000478261		Fluviicola	0.0002
			Amphibacillus	0.000125					Advenella	0.000375		Cutibacterium	0.00025					Candidatus Babela	0.000428571		Weeksella	0.000285714		Sulfuricaulis	0.000478261		Frateuria	0.0002
			Amycolatopsis	0.000125					Aquitalea	0.000375		Desulfallas	0.00025					Candidatus Desulfofervidus	0.000428571		Winogradskyella	0.000285714		Thiomicrospira	0.000478261		Frondihabitans	0.0002
			Anabaenopsis	0.000125					Arcobacter	0.000375		Desulfofarcimen	0.00025					Candidatus Phytoplasma	0.000428571		Acetobacterium	0.000142857		Chlamydia	0.000434783		Gloeobacter	0.0002
			Anderseniella	0.000125					Brevefilum	0.000375		Desulfurella	0.00025					Candidatus Tremblaya	0.000428571		Actinobacillus	0.000142857		Jeotgalibaca	0.000434783		Granulosicoccus	0.0002
			Auritidibacter	0.000125					Candidatus Accumulibacter	0.000375		Ectothiorhodospira	0.00025					Chlamydia	0.000428571		Actinopolyspora	0.000142857		Jonquetella	0.000434783		Haliscomenobacter	0.0002
			Azospira	0.000125					Candidatus Babela	0.000375		Enterovibrio	0.00025					Chlorobaculum	0.000428571		Aeromicrobium	0.000142857		Kosakonia	0.000434783		Halobacillus	0.0002
			Azotobacter	0.000125					Candidatus Paracaedibacter	0.000375		Fastidiosipila	0.00025					Chloroherpeton	0.000428571		Agarivorans	0.000142857		Kytococcus	0.000434783		Halorhodospira	0.0002
			Blattabacterium	0.000125					Candidatus Phycorickettsia	0.000375		Filifactor	0.00025					Cystobacter	0.000428571		Algoriphagus	0.000142857		Propionimicrobium	0.000434783		Halothiobacillus	0.0002
			Bordetella	0.000125					Candidatus Sulcia	0.000375		Flavobacterium	0.00025					Desulfurella	0.000428571		Aliivibrio	0.000142857		Thermomicrobium	0.000434783		Hymenobacter	0.0002
			Bradyrhizobium	0.000125					Capnocytophaga	0.000375		Gallaecimonas	0.00025					Desulfurivibrio	0.000428571		Allochromatium	0.000142857		Allofrancisella	0.000434783		Indioceanicola	0.0002
			Caldicellulosiruptor	0.000125					Chloroherpeton	0.000375		Gemmata	0.00025					Enterocloster	0.000428571		Alteromonas	0.000142857		Brachyspira	0.000434783		Jeotgalibaca	0.0002
			Calditerrivibrio	0.000125					Cohaesibacter	0.000375		Geobacillus	0.00025					Euzebya	0.000428571		Anaerococcus	0.000142857		Cellulophaga	0.000434783		Kangiella	0.0002
			Caldithrix	0.000125					Desulfomicrobium	0.000375		Gramella	0.00025					Fermentimonas	0.000428571		Arachidicoccus	0.000142857		Hirschia	0.000434783		Ketogulonicigenium	0.0002
			Candidatus Hamiltonella	0.000125					Desulfomonile	0.000375		Ignavibacterium	0.00025					Geosporobacter	0.000428571		Arsenophonus	0.000142857		Luteibacter	0.000434783		Laceyella	0.0002
			Candidatus Kuenenia	0.000125					Endozoicomonas	0.000375		Jeotgalibacillus	0.00025					Heliobacterium	0.000428571		Bacterioplanes	0.000142857		Myxococcus	0.000434783		Legionella	0.0002
			Candidatus Nucleicultrix	0.000125					Gemmata	0.000375		Jiangella	0.00025					Hymenobacter	0.000428571		Bacteriovorax	0.000142857		Pauljensenia	0.000434783		Luteimonas	0.0002
			Candidatus Phycorickettsia	0.000125					Halomonas	0.000375		Jonquetella	0.00025					Ichthyobacterium	0.000428571		Basilea	0.000142857		Pelosinus	0.000434783		Marinilactibacillus	0.0002
			Candidatus Planktophila	0.000125					Heliobacterium	0.000375		Kosmotoga	0.00025					Intestinimonas	0.000428571		Bordetella	0.000142857		Pseudarthrobacter	0.000434783		Methanosarcina	0.0002
			Candidatus Profftella	0.000125					Ignavibacterium	0.000375		Laceyella	0.00025					Laceyella	0.000428571		Candidatus Desulfofervidus	0.000142857		Virgibacillus	0.000434783		Methylobacterium	0.0002
			Candidatus Purcelliella	0.000125					Labilibaculum	0.000375		Lacimicrobium	0.00025					Lacimicrobium	0.000428571		Candidatus Evansia	0.000142857		Zymomonas	0.000434783		Methylophaga	0.0002
			Chlamydia	0.000125					Luteimonas	0.000375		Mageeibacillus	0.00025					Luteitalea	0.000428571		Candidatus Fokinia	0.000142857		Actinopolyspora	0.000391304		Microlunatus	0.0002
			Collimonas	0.000125					Mageeibacillus	0.000375		Magnetococcus	0.00025					Mahella	0.000428571		Candidatus Kuenenia	0.000142857		Candidatus Fokinia	0.000391304		Micropruina	0.0002
			Crinivirus	0.000125					Magnetococcus	0.000375		Mannheimia	0.00025					Mobiluncus	0.000428571		Candidatus Phaeomarinobacter	0.000142857		Candidatus Protochlamydia	0.000391304		Mobiluncus	0.0002
			Cryptobacterium	0.000125					Melissococcus	0.000375		Melissococcus	0.00025					Myroides	0.000428571		Candidatus Phycorickettsia	0.000142857		Dyadobacter	0.000391304		Modestobacter	0.0002
			Denitrobacterium	0.000125					Methylomicrobium	0.000375		Methylomicrobium	0.00025					Nautilia	0.000428571		Candidatus Promineofilum	0.000142857		Fimbriimonas	0.000391304		Moritella	0.0002
			Dermabacter	0.000125					Moorea	0.000375		Methylovulum	0.00025					Orientia	0.000428571		Candidatus Protochlamydia	0.000142857		Granulosicoccus	0.000391304		Muricauda	0.0002
			Desulfitobacterium	0.000125					Muricauda	0.000375		Micavibrio	0.00025					Persicobacter	0.000428571		Candidatus Puniceispirillum	0.000142857		Haliscomenobacter	0.000391304		Nakamurella	0.0002
			Desulfocapsa	0.000125					Nitrosomonas	0.000375		Micromonospora	0.00025					Prochlorococcus	0.000428571		Carnobacterium	0.000142857		Halothiobacillus	0.000391304		Neorickettsia	0.0002
			Desulfosporosinus	0.000125					Ottowia	0.000375		Mixta	0.00025					Roseateles	0.000428571		Chlorobium	0.000142857		Laribacter	0.000391304		Nitrosospira	0.0002
			Desulfotalea	0.000125					Petrotoga	0.000375		Muribaculum	0.00025					Rubrobacter	0.000428571		Conexibacter	0.000142857		Lawsonella	0.000391304		Nostoc	0.0002
			Ereboglobus	0.000125					Psychromonas	0.000375		Myroides	0.00025					Spirochaeta	0.000428571		Cupriavidus	0.000142857		Methanosphaera	0.000391304		Orientia	0.0002
			Ezakiella	0.000125					Rhodomicrobium	0.000375		Oblitimonas	0.00025					Spirosoma	0.000428571		Curtobacterium	0.000142857		Moorea	0.000391304		Owenweeksia	0.0002
			Fervidobacterium	0.000125					Rhodoplanes	0.000375		Orientia	0.00025					Syntrophus	0.000428571		Dermacoccus	0.000142857		Nocardioides	0.000391304		Paenalcaligenes	0.0002
			Flexistipes	0.000125					Spiroplasma	0.000375		Pandoraea	0.00025					Thermanaerovibrio	0.000428571		Desulfomonile	0.000142857		Saccharophagus	0.000391304		Paraflavitalea	0.0002
			Fluviicola	0.000125					Syntrophothermus	0.000375		Parachlamydia	0.00025					Thermomicrobium	0.000428571		Desulfurella	0.000142857		Spiroplasma	0.000391304		Pelagibaca	0.0002
			Geosporobacter	0.000125					Thermus	0.000375		Paraflavitalea	0.00025					Thioalkalivibrio	0.000428571		Draconibacterium	0.000142857		Sphingobium	0.000391304		Pelagibacterium	0.0002
			Glaesserella	0.000125					Treponema	0.000375		Pelosinus	0.00025					Thiolapillus	0.000428571		Dyadobacter	0.000142857		Acidihalobacter	0.000347826		Phoenicibacter	0.0002
			Gramella	0.000125					Vagococcus	0.000375		Petrotoga	0.00025					Woeseia	0.000428571		Fluviicola	0.000142857		Bordetella	0.000347826		Photorhabdus	0.0002
			Halothiobacillus	0.000125					Woeseia	0.000375		Phycisphaera	0.00025					Acidithiobacillus	0.000285714		Frateuria	0.000142857		Candidatus Phaeomarinobacter	0.000347826		Pseudopropionibacterium	0.0002
			Herbaspirillum	0.000125					Acetobacterium	0.00025		Propionimicrobium	0.00025					Aeromicrobium	0.000285714		Gemmatimonas	0.000142857		Carboxydothermus	0.000347826		Pyrococcus	0.0002
			Jannaschia	0.000125					Acidihalobacter	0.00025		Pseudanabaena	0.00025					Agarilytica	0.000285714		Gemmatirosa	0.000142857		Dichelobacter	0.000347826		Reinekea	0.0002
			Jonquetella	0.000125					Acidothermus	0.00025		Pseudodesulfovibrio	0.00025					Alkalilimnicola	0.000285714		Gequatrovirus	0.000142857		Geosporobacter	0.000347826		Rhodospirillum	0.0002
			Kutzneria	0.000125					Actinopolyspora	0.00025		Raoultella	0.00025					Alloactinosynnema	0.000285714		Gloeobacter	0.000142857		Marinobacter	0.000347826		Salinivirga	0.0002
			Labilibaculum	0.000125					Bacteriovorax	0.00025		Rhodopirellula	0.00025					Allopseudarcicella	0.000285714		Gramella	0.000142857		Paenarthrobacter	0.000347826		Spiribacter	0.0002
			Leptospira	0.000125					Brachyspira	0.00025		Roseiflexus	0.00025					Arsenophonus	0.000285714		Hirschia	0.000142857		Petrotoga	0.000347826		Stanieria	0.0002
			Methylacidiphilum	0.000125					Caldisericum	0.00025		Sanguibacter	0.00025					Bacteriovorax	0.000285714		Histophilus	0.000142857		Pontibacter	0.000347826		Streptosporangium	0.0002
			Methylovulum	0.000125					Campylobacter	0.00025		Saprospira	0.00025					Caldisericum	0.000285714		Hydrogenophilus	0.000142857		Rubinisphaera	0.000347826		Sulfuriferula	0.0002
			Microlunatus	0.000125					Candidatus Carsonella	0.00025		Sneathia	0.00025					Candidatus Endolissoclinum	0.000285714		Ilyobacter	0.000142857		Saccharopolyspora	0.000347826		Syntrophobotulus	0.0002
			Micromonospora	0.000125					Candidatus Koribacter	0.00025		Spongiibacter	0.00025					Candidatus Fokinia	0.000285714		Jonquetella	0.000142857		Serpentinomonas	0.000347826		Thermincola	0.0002
			Micropruina	0.000125					Candidatus Promineofilum	0.00025		Stackebrandtia	0.00025					Candidatus Kuenenia	0.000285714		Kosakonia	0.000142857		Sorangium	0.000347826		Thermoclostridium	0.0002
			Mobiluncus	0.000125					Candidatus Tremblaya	0.00025		Sulfurifustis	0.00025					Candidatus Paracaedibacter	0.000285714		Kutzneria	0.000142857		Sulfuricurvum	0.000347826		Tolumonas	0.0002
			Modestobacter	0.000125					Chlorobaculum	0.00025		Sulfurospirillum	0.00025					Candidatus Phycorickettsia	0.000285714		Laceyella	0.000142857		Wigglesworthia	0.000347826		Treponema	0.0002
			Muricauda	0.000125					Chryseolinea	0.00025		Tatumella	0.00025					Candidatus Planktophila	0.000285714		Lacrimispora	0.000142857		Woeseia	0.000347826		Trichormus	0.0002
			Nitratireductor	0.000125					Cronobacter	0.00025		Thermovibrio	0.00025					Candidatus Profftella	0.000285714		Lawsonella	0.000142857		Blattabacterium	0.000304348		Truepera	0.0002
			Oligella	0.000125					Defluviitoga	0.00025		Thiomicrospira	0.00025					Candidatus Purcelliella	0.000285714		Lentibacillus	0.000142857		Candidatus Ishikawaella	0.000304348		Ureaplasma	0.0002
			Pandoraea	0.000125					Denitrobacterium	0.00025		Tumebacillus	0.00025					Cellulomonas	0.000285714		Leptolyngbya	0.000142857		Candidatus Phycorickettsia	0.000304348		Wolinella	0.0002
			Pauljensenia	0.000125					Desulfococcus	0.00025		Vagococcus	0.00025					Cytobacillus	0.000285714		Leptotrichia	0.000142857		Chlorobium	0.000304348		Zhongshania	0.0002
			Phycicoccus	0.000125					Desulfurella	0.00025		Variibacter	0.00025					Desulfocapsa	0.000285714		Luteitalea	0.000142857		Cryptobacterium	0.000304348
			Pseudoalteromonas	0.000125					Ectothiorhodospira	0.00025		Wolbachia	0.00025					Dolichospermum	0.000285714		Lysobacter	0.000142857		Desulfosporosinus	0.000304348
			Pseudonocardia	0.000125					Eubacterium	0.00025								Ectothiorhodospira	0.000285714		Magnetospirillum	0.000142857		Fluviicola	0.000304348
			Pseudorhodoplanes	0.000125					Fermentimonas	0.00025								Enterovibrio	0.000285714		Marichromatium	0.000142857		Microlunatus	0.000304348
			Raoultella	0.000125					Histophilus	0.00025								Glaesserella	0.000285714		Marivirga	0.000142857		Nostoc	0.000304348
			Rhodopirellula	0.000125					Ichthyobacterium	0.00025								Gynuella	0.000285714		Melissococcus	0.000142857		Rhizobacter	0.000304348
			Rhodoplanes	0.000125					Idiomarina	0.00025								Haliscomenobacter	0.000285714		Methylibium	0.000142857		Treponema	0.000304348
			Rhodospirillum	0.000125					Immundisolibacter	0.00025								Herbaspirillum	0.000285714		Methylophaga	0.000142857		Algoriphagus	0.00026087
			Robiginitalea	0.000125					Jannaschia	0.00025								Hungateiclostridium	0.000285714		Microbulbifer	0.000142857		Altererythrobacter	0.00026087
			Rufibacter	0.000125					Jeongeupia	0.00025								Lacrimispora	0.000285714		Micromonospora	0.000142857		Azorhizobium	0.00026087
			Saccharophagus	0.000125					Jiangella	0.00025								Leptolyngbya	0.000285714		Mixta	0.000142857		Blastochloris	0.00026087
			Serpentinomonas	0.000125					Jonquetella	0.00025								Leptotrichia	0.000285714		Mobiluncus	0.000142857		Candidatus Cyclonatronum	0.00026087
			Simonsiella	0.000125					Kiritimatiella	0.00025								Marinithermus	0.000285714		Moritella	0.000142857		Desulfococcus	0.00026087
			Sinomonas	0.000125					Laceyella	0.00025								Marinobacter	0.000285714		Mucinivorans	0.000142857		Euzebya	0.00026087
			Sneathia	0.000125					Microchaete	0.00025								Methylomicrobium	0.000285714		Muricauda	0.000142857		Gemmatirosa	0.00026087
			Sorangium	0.000125					Mobiluncus	0.00025								Micromonospora	0.000285714		Mycolicibacterium	0.000142857		Gluconobacter	0.00026087
			Spirochaeta	0.000125					Nocardia	0.00025								Oblitimonas	0.000285714		Neorickettsia	0.000142857		Hartmannibacter	0.00026087
			Steroidobacter	0.000125					Oceanisphaera	0.00025								Oceanobacillus	0.000285714		Nitratifractor	0.000142857		Laceyella	0.00026087
			Streptosporangium	0.000125					Oceanobacillus	0.00025								Paenalcaligenes	0.000285714		Nocardioides	0.000142857		Leptolyngbya	0.00026087
			Sulfurimonas	0.000125					Orientia	0.00025								Pectobacterium	0.000285714		Nocardiopsis	0.000142857		Parvibaculum	0.00026087
			Symbiobacterium	0.000125					Paenalcaligenes	0.00025								Raoultella	0.000285714		Orientia	0.000142857		Persicobacter	0.00026087
			Tateyamaria	0.000125					Parvibaculum	0.00025								Rhodococcus	0.000285714		Pasteurella	0.000142857		Pimelobacter	0.00026087
			Thalassotalea	0.000125					Phoenicibacter	0.00025								Rhodoferax	0.000285714		Paucibacter	0.000142857		Spongiibacter	0.00026087
			Thermobaculum	0.000125					Pontimonas	0.00025								Rhodomicrobium	0.000285714		Pectobacterium	0.000142857		Alkalitalea	0.000217391
			Thermoclostridium	0.000125					Propionimicrobium	0.00025								Rivularia	0.000285714		Persicobacter	0.000142857		Brevefilum	0.000217391
			Thermomonospora	0.000125					Proteiniphilum	0.00025								Saccharophagus	0.000285714		Pseudohongiella	0.000142857		Calothrix	0.000217391
			Thermotoga	0.000125					Robiginitalea	0.00025								Salimicrobium	0.000285714		Raoultella	0.000142857		Candidatus Accumulibacter	0.000217391
			Thermovirga	0.000125					Saccharophagus	0.00025								Sulfurimonas	0.000285714		Rhodomicrobium	0.000142857		Candidatus Hamiltonella	0.000217391
			Tolumonas	0.000125					Salimicrobium	0.00025								Syntrophomonas	0.000285714		Rhodopirellula	0.000142857		Candidatus Nucleicultrix	0.000217391
			Truepera	0.000125					Salipiger	0.00025								Thermovibrio	0.000285714		Robiginitalea	0.000142857		Corallococcus	0.000217391
			Trueperella	0.000125					Simkania	0.00025								Tistrella	0.000285714		Rubrobacter	0.000142857		Cyanobium	0.000217391
			Turneriella	0.000125					Sulfuricurvum	0.00025								Tolumonas	0.000285714		Rufibacter	0.000142857		Ectothiorhodospira	0.000217391
			Vogesella	0.000125					Sulfuriferula	0.00025								Treponema	0.000285714		Salicibibacter	0.000142857		Exiguobacterium	0.000217391
			Waddlia	0.000125					Symbiobacterium	0.00025								Trueperella	0.000285714		Simonsiella	0.000142857		Frateuria	0.000217391
			Woeseia	0.000125					Terribacillus	0.00025								Vulgatibacter	0.000285714		Sphingorhabdus	0.000142857		Jannaschia	0.000217391
			Xylella	0.000125					Thermomicrobium	0.00025								Zhongshania	0.000285714		Spongiibacter	0.000142857		Jeotgalibacillus	0.000217391
									Ureaplasma	0.00025								Actinobacillus	0.000142857		Streptosporangium	0.000142857		Marivirga	0.000217391
									Vogesella	0.00025								Actinoplanes	0.000142857		Sulfurifustis	0.000142857		Mobiluncus	0.000217391
									Acidithiobacillus	0.000125								Actinotignum	0.000142857		Symbiobacterium	0.000142857		Moritella	0.000217391
									Agarivorans	0.000125								Ahniella	0.000142857		Syntrophobotulus	0.000142857		Pseudoalteromonas	0.000217391
									Ahniella	0.000125								Alkalitalea	0.000142857		Syntrophomonas	0.000142857		Psychromonas	0.000217391
									Alkalitalea	0.000125								Anaplasma	0.000142857		Syntrophus	0.000142857		Sanguibacter	0.000217391
									Alteromonas	0.000125								Basilea	0.000142857		Terribacillus	0.000142857		Sulfurospirillum	0.000217391
									Ammonifex	0.000125								Blattabacterium	0.000142857		Thermoclostridium	0.000142857		Thermoclostridium	0.000217391
									Arsenophonus	0.000125								Bordetella	0.000142857		Thermus	0.000142857		Vagococcus	0.000217391
									Auritidibacter	0.000125								Brevefilum	0.000142857		Thioalkalivibrio	0.000142857		Acidobacterium	0.000173913
									Basilea	0.000125								Candidatus Cloacimonas	0.000142857		Thiolapillus	0.000142857		Actinobacillus	0.000173913
									Bdellovibrio	0.000125								Candidatus Fonsibacter	0.000142857		Verrucomicrobium	0.000142857		Alteromonas	0.000173913
									Caldithrix	0.000125								Candidatus Hamiltonella	0.000142857		Vulgatibacter	0.000142857		Bradymonas	0.000173913
									Candidatus Evansia	0.000125								Candidatus Izimaplasma	0.000142857		Waddlia	0.000142857		Bradyrhizobium	0.000173913
									Candidatus Fokinia	0.000125								Candidatus Thioglobus	0.000142857		Wigglesworthia	0.000142857		Candidatus Carsonella	0.000173913
									Candidatus Hoaglandella	0.000125								Carboxydothermus	0.000142857					Candidatus Kuenenia	0.000173913
									Candidatus Izimaplasma	0.000125								Carnobacterium	0.000142857					Candidatus Tremblaya	0.000173913
									Candidatus Kuenenia	0.000125								Chlorobium	0.000142857					Cronobacter	0.000173913
									Candidatus Nasuia	0.000125								Chondrocystis	0.000142857					Denitrobacterium	0.000173913
									Candidatus Nucleicultrix	0.000125								Chromobacterium	0.000142857					Flammeovirga	0.000173913
									Candidatus Profftella	0.000125								Cyclobacterium	0.000142857					Frondihabitans	0.000173913
									Candidatus Protochlamydia	0.000125								Desulfallas	0.000142857					Gemmatimonas	0.000173913
									Candidatus Purcelliella	0.000125								Desulfomonile	0.000142857					Gemmobacter	0.000173913
									Candidatus Thioglobus	0.000125								Dichelobacter	0.000142857					Halotalea	0.000173913
									Carboxydocella	0.000125								Dyadobacter	0.000142857					Idiomarina	0.000173913
									Carnobacterium	0.000125								Ethanoligenens	0.000142857					Lacrimispora	0.000173913
									Cellvibrio	0.000125								Fimbriimonas	0.000142857					Lysobacter	0.000173913
									Colwellia	0.000125								Fluviicola	0.000142857					Magnetococcus	0.000173913
									Cryptobacterium	0.000125								Frateuria	0.000142857					Methylobacterium	0.000173913
									Draconibacterium	0.000125								Friedmanniella	0.000142857					Micromonospora	0.000173913
									Eikenella	0.000125								Frischella	0.000142857					Oxalobacter	0.000173913
									Enterovibrio	0.000125								Gallaecimonas	0.000142857					Polaribacter	0.000173913
									Ethanoligenens	0.000125								Gemmatimonas	0.000142857					Polynucleobacter	0.000173913
									Ezakiella	0.000125								Geodermatophilus	0.000142857					Pseudohongiella	0.000173913
									Frankia	0.000125								Idiomarina	0.000142857					Rahnella	0.000173913
									Frateuria	0.000125								Ilyobacter	0.000142857					Roseiflexus	0.000173913
									Friedmanniella	0.000125								Isoptericola	0.000142857					Streptosporangium	0.000173913
									Gallionella	0.000125								Kiritimatiella	0.000142857					Thermotoga	0.000173913
									Gordonia	0.000125								Labilibaculum	0.000142857					Ureaplasma	0.000173913
									Haliscomenobacter	0.000125								Laribacter	0.000142857					Verrucomicrobium	0.000173913
									Herbaspirillum	0.000125								Leifsonia	0.000142857					Zhongshania	0.000173913
									Herminiimonas	0.000125								Marichromatium	0.000142857					Acidovorax	0.000130435
									Hydrogenophilus	0.000125								Melissococcus	0.000142857					Auritidibacter	0.000130435
									Kosmotoga	0.000125								Methylococcus	0.000142857					Bacteriovorax	0.000130435
									Lacimicrobium	0.000125								Methyloversatilis	0.000142857					Candidatus Profftella	0.000130435
									Laribacter	0.000125								Microbacterium	0.000142857					Conexibacter	0.000130435
									Luteibacter	0.000125								Moorea	0.000142857					Croceicoccus	0.000130435
									Luteitalea	0.000125								Moritella	0.000142857					Cupriavidus	0.000130435
									Marinobacter	0.000125								Muricauda	0.000142857					Defluviimonas	0.000130435
									Mesoplasma	0.000125								Nocardia	0.000142857					Dehalobacter	0.000130435
									Methylophaga	0.000125								Novosphingobium	0.000142857					Jeongeupia	0.000130435
									Microlunatus	0.000125								Owenweeksia	0.000142857					Kushneria	0.000130435
									Mixta	0.000125								Paraburkholderia	0.000142857					Methylococcus	0.000130435
									Modestobacter	0.000125								Pauljensenia	0.000142857					Methylomicrobium	0.000130435
									Moorella	0.000125								Peptoclostridium	0.000142857					Muricauda	0.000130435
									Moritella	0.000125								Persephonella	0.000142857					Oceanimonas	0.000130435
									Muribaculum	0.000125								Petrotoga	0.000142857					Orientia	0.000130435
									Mycetohabitans	0.000125								Proteiniphilum	0.000142857					Pseudanabaena	0.000130435
									Mycolicibacter	0.000125								Pseudoalteromonas	0.000142857					Raoultella	0.000130435
									Myxococcus	0.000125								Pseudorhodoplanes	0.000142857					Rhodococcus	0.000130435
									Nitrosococcus	0.000125								Pseudovibrio	0.000142857					Rhodoplanes	0.000130435
									Nitrosospira	0.000125								Psychroflexus	0.000142857					Runella	0.000130435
									Oblitimonas	0.000125								Robiginitalea	0.000142857					Salinibacter	0.000130435
									Pauljensenia	0.000125								Roseiflexus	0.000142857					Seonamhaeicola	0.000130435
									Pectobacterium	0.000125								Salicibibacter	0.000142857					Spirochaeta	0.000130435
									Phycisphaera	0.000125								Salinibacter	0.000142857					Syntrophomonas	0.000130435
									Pimelobacter	0.000125								Sanguibacter	0.000142857					Thioalkalivibrio	0.000130435
									Pseudanabaena	0.000125								Simkania	0.000142857					Variovorax	0.000130435
									Pseudoalteromonas	0.000125								Sneathia	0.000142857					Vogesella	0.000130435
									Raoultella	0.000125								Sorangium	0.000142857					Acetobacterium	8.69565e-05
									Saccharomonospora	0.000125								Spiroplasma	0.000142857					Advenella	8.69565e-05
									Saccharothrix	0.000125								Sulfuricurvum	0.000142857					Aminobacter	8.69565e-05
									Sneathia	0.000125								Sulfuriferula	0.000142857					Amycolatopsis	8.69565e-05
									Snodgrassella	0.000125								Sulfurifustis	0.000142857					Arsenicicoccus	8.69565e-05
									Sphingorhabdus	0.000125								Syntrophobotulus	0.000142857					Caldithrix	8.69565e-05
									Streptacidiphilus	0.000125								Taylorella	0.000142857					Candidatus Endolissoclinum	8.69565e-05
									Sulfitobacter	0.000125								Thermincola	0.000142857					Candidatus Purcelliella	8.69565e-05
									Sulfurimonas	0.000125								Thermogutta	0.000142857					Candidatus Xiphinematobacter	8.69565e-05
									Sulfurospirillum	0.000125								Thiohalobacter	0.000142857					Cellulomonas	8.69565e-05
									Syntrophus	0.000125								Tumebacillus	0.000142857					Chlorobaculum	8.69565e-05
									Thermococcus	0.000125								Ureaplasma	0.000142857					Chondrocystis	8.69565e-05
									Thermosipho	0.000125								Verrucomicrobium	0.000142857					Chryseolinea	8.69565e-05
									Truepera	0.000125								Wenzhouxiangella	0.000142857					Crocosphaera	8.69565e-05
									Trueperella	0.000125														Desulfurivibrio	8.69565e-05
									Tumebacillus	0.000125														Dokdonia	8.69565e-05
									Virgibacillus	0.000125														Dolichospermum	8.69565e-05
									Wolinella	0.000125														Endozoicomonas	8.69565e-05
									Xylella	0.000125														Granulibacter	8.69565e-05
									Zhongshania	0.000125														Herbaspirillum	8.69565e-05
																								Histophilus	8.69565e-05
																								Ilyobacter	8.69565e-05
																								Kineococcus	8.69565e-05
																								Luteimonas	8.69565e-05
																								Macrococcus	8.69565e-05
																								Marinomonas	8.69565e-05
																								Methanosarcina	8.69565e-05
																								Methylomonas	8.69565e-05
																								Mucinivorans	8.69565e-05
																								Mycolicibacterium	8.69565e-05
																								Oceanisphaera	8.69565e-05
																								Paenalcaligenes	8.69565e-05
																								Pandoraea	8.69565e-05
																								Prochlorococcus	8.69565e-05
																								Pseudorhodoplanes	8.69565e-05
																								Psychrobacter	8.69565e-05
																								Saccharomonospora	8.69565e-05
																								Saccharospirillum	8.69565e-05
																								Salicibibacter	8.69565e-05
																								Salinivirga	8.69565e-05
																								Sedimentisphaera	8.69565e-05
																								Segniliparus	8.69565e-05
																								Syntrophobotulus	8.69565e-05
																								Syntrophus	8.69565e-05
																								Thalassospira	8.69565e-05
																								Truepera	8.69565e-05
																								Acidisarcina	4.34783e-05
																								Actinopolymorpha	4.34783e-05
																								Actinotignum	4.34783e-05
																								Alcanivorax	4.34783e-05
																								Alkaliphilus	4.34783e-05
																								Ammonifex	4.34783e-05
																								Anabaenopsis	4.34783e-05
																								Aquimarina	4.34783e-05
																								Arcobacter	4.34783e-05
																								Arsenophonus	4.34783e-05
																								Borrelia	4.34783e-05
																								Caldicellulosiruptor	4.34783e-05
																								Candidatus Cloacimonas	4.34783e-05
																								Candidatus Desulforudis	4.34783e-05
																								Candidatus Izimaplasma	4.34783e-05
																								Candidatus Nitrosoglobus	4.34783e-05
																								Candidatus Ruthia	4.34783e-05
																								Cedecea	4.34783e-05
																								Cloacibacillus	4.34783e-05
																								Defluviitoga	4.34783e-05
																								Dehalogenimonas	4.34783e-05
																								Dermacoccus	4.34783e-05
																								Desulfocapsa	4.34783e-05
																								Desulfurispirillum	4.34783e-05
																								Dictyoglomus	4.34783e-05
																								Ereboglobus	4.34783e-05
																								Fervidobacterium	4.34783e-05
																								Gordonia	4.34783e-05
																								Gottschalkia	4.34783e-05
																								Halobacillus	4.34783e-05
																								Heliobacterium	4.34783e-05
																								Indioceanicola	4.34783e-05
																								Jiangella	4.34783e-05
																								Kiritimatiella	4.34783e-05
																								Kordia	4.34783e-05
																								Labilibaculum	4.34783e-05
																								Lacimicrobium	4.34783e-05
																								Leadbetterella	4.34783e-05
																								Lentibacillus	4.34783e-05
																								Limnobaculum	4.34783e-05
																								Marinithermus	4.34783e-05
																								Melissococcus	4.34783e-05
																								Methanobacterium	4.34783e-05
																								Methanofollis	4.34783e-05
																								Methanothrix	4.34783e-05
																								Methylocaldum	4.34783e-05
																								Methylocystis	4.34783e-05
																								Micropruina	4.34783e-05
																								Mucilaginibacter	4.34783e-05
																								Muromegalovirus	4.34783e-05
																								Nakamurella	4.34783e-05
																								Neomicrococcus	4.34783e-05
																								Niabella	4.34783e-05
																								Nitrosopumilus	4.34783e-05
																								Nocardia	4.34783e-05
																								Nocardiopsis	4.34783e-05
																								Nodularia	4.34783e-05
																								Oblitimonas	4.34783e-05
																								Owenweeksia	4.34783e-05
																								Paludisphaera	4.34783e-05
																								Paraburkholderia	4.34783e-05
																								Parasphingorhabdus	4.34783e-05
																								Peptoclostridium	4.34783e-05
																								Phaeobacter	4.34783e-05
																								Prauserella	4.34783e-05
																								Prosthecochloris	4.34783e-05
																								Pseudopropionibacterium	4.34783e-05
																								Psychroflexus	4.34783e-05
																								Roseibacterium	4.34783e-05
																								Rufibacter	4.34783e-05
																								Ruminiclostridium	4.34783e-05
																								Scardovia	4.34783e-05
																								Sebaldella	4.34783e-05
																								Sinomonas	4.34783e-05
																								Solimonas	4.34783e-05
																								Stackebrandtia	4.34783e-05
																								Sulfitobacter	4.34783e-05
																								Sulfuriferula	4.34783e-05
																								Sulfurifustis	4.34783e-05
																								Sulfurihydrogenibium	4.34783e-05
																								Thermoanaerobacter	4.34783e-05
																								Thermogutta	4.34783e-05
																								Thermovirga	4.34783e-05
																								Thiocystis	4.34783e-05
																								Thiolapillus	4.34783e-05
																								Tolumonas	4.34783e-05
																								Tumebacillus	4.34783e-05
																								Turneriella	4.34783e-05
																								Waddlia	4.34783e-05
																								Weeksella	4.34783e-05
																								Wenzhouxiangella	4.34783e-05
																								Xylella	4.34783e-05
																								Zunongwangia	4.34783e-05
